# Supplementary material for: Update on frequency decline of Northeast Pacific blue whale (Balaenoptera musculus) calls
Source: PLoS One. 2022 Apr 1;17(4):e0266469. doi: 10.1371/journal.pone.0266469 (PMC8975115; doi:10.1371/journal.pone.0266469)
Supplement: S2 Table — Call duration, average peak frequency, number of pulses, and pulse rate for each call measured each year from 2006 to 2019. (XLSX) [file pone.0266469.s002.xlsx]

## Sheet: A call measurements
Year	Site	Call duration (s)	Avg. Peak frequency (Hz)	# Pulses	Pulse rate (#/s)
2006	E	15	85	19	1.26667
2006	E	17	86	22	1.29412
2006	E	11	87	14	1.27273
2006	E	14	87	16	1.14286
2006	E	14	84	17	1.21429
2006	E	13	85	16	1.23077
2006	E	17	85	21	1.23529
2006	E	15	86	19	1.26667
2006	E	14	87	18	1.28571
2006	E	15	87	18	1.2
2006	E	14	86	17	1.21429
2006	E	15	85	19	1.26667
2006	E	10	88	12	1.2
2006	E	16	85	20	1.25
2006	E	15	84	19	1.26667
2006	E	16	85	19	1.1875
2006	E	18	85	22	1.22222
2006	E	14	83	17	1.21429
2006	E	16	86	20	1.25
2006	E	10	86	12	1.2
2006	E	15	86	18	1.2
2006	E	15	87	18	1.2
2006	E	14	87	18	1.28571
2006	E	10	86	12	1.2
2006	E	12	84	15	1.25
2006	E	14	85	18	1.28571
2006	E	16	86	20	1.25
2006	E	15	86	19	1.26667
2006	E	16	85	20	1.25
2006	E	14	84	19	1.35714
2007	E	13	87	16	1.23077
2007	E	18	85	22	1.22222
2007	E	16	85	19	1.1875
2007	E	15	86	18	1.2
2007	E	17	86	21	1.23529
2007	E	11	85	14	1.27273
2007	E	14	84	17	1.21429
2007	E	16	85	19	1.1875
2007	E	18	86	22	1.22222
2007	E	15	84	19	1.26667
2007	E	18	86	22	1.22222
2007	E	18	86	22	1.22222
2007	E	17	87	21	1.23529
2007	E	14	86	17	1.21429
2007	E	15	87	19	1.26667
2007	E	15	87	20	1.33333
2007	E	19	86	20	1.05263
2007	E	15	85	18	1.2
2007	E	16	87	19	1.1875
2007	E	16	85	20	1.25
2007	E	15	86	19	1.26667
2007	E	12	84	15	1.25
2007	E	17	86	21	1.23529
2007	E	14	86	14	1
2007	E	16	85	20	1.25
2007	E	14	85	18	1.28571
2007	E	18	85	22	1.22222
2007	E	18	84	22	1.22222
2007	E	13	87	16	1.23077
2007	E	16	85	19	1.1875
2008	H	16	84	20	1.25
2008	H	18	86	22	1.22222
2008	H	18	84	22	1.22222
2008	H	19	87	22	1.15789
2008	H	15	84	18	1.2
2008	H	18	85	22	1.22222
2008	H	16	84	20	1.25
2008	H	16	83	19	1.1875
2008	H	16	86	20	1.25
2008	H	14	85	18	1.28571
2008	H	18	85	22	1.22222
2008	H	18	86	22	1.22222
2008	H	15	86	18	1.2
2008	H	19	84	23	1.21053
2008	H	18	85	22	1.22222
2008	H	16	84	20	1.25
2008	H	19	85	23	1.21053
2008	H	16	85	20	1.25
2008	H	18	85	22	1.22222
2008	H	17	85	21	1.23529
2008	H	17	85	21	1.23529
2008	H	17	86	21	1.23529
2008	H	18	86	20	1.11111
2008	H	18	82	22	1.22222
2008	H	18	83	22	1.22222
2008	H	15	83	18	1.2
2008	H	17	84	21	1.23529
2008	H	17	83	20	1.17647
2008	H	15	84	19	1.26667
2008	H	16	87	20	1.25
2009	N	17	85	21	1.23529
2009	N	18	86	22	1.22222
2009	N	14	86	16	1.14286
2009	N	12	86	14	1.16667
2009	N	15	87	18	1.2
2009	N	12	84	13	1.08333
2009	N	8	85	9	1.125
2009	N	14	79	18	1.28571
2009	N	15	84	18	1.2
2009	N	11	86	14	1.27273
2009	N	19	86	16	0.842105
2009	N	13	84	16	1.23077
2009	N	14	84	17	1.21429
2009	N	17	85	20	1.17647
2009	N	18	85	21	1.16667
2009	N	14	85	17	1.21429
2009	N	17	85	20	1.17647
2009	N	16	85	20	1.25
2009	N	16	85	18	1.125
2009	N	16	85	20	1.25
2009	N	18	85	21	1.16667
2009	N	16	85	19	1.1875
2009	N	14	87	17	1.21429
2009	N	18	86	21	1.16667
2009	N	15	84	19	1.26667
2009	N	16	86	20	1.25
2009	N	11	86	12	1.09091
2009	N	16	86	20	1.25
2009	N	16	83	18	1.125
2009	N	14	84	16	1.14286
2010	N	16	86	19	1.1875
2010	N	15	83	18	1.2
2010	N	17	85	19	1.11765
2010	N	15	84	18	1.2
2010	N	16	84	19	1.1875
2010	N	14	83	17	1.21429
2010	N	12	82	15	1.25
2010	N	14	84	17	1.21429
2010	N	17	85	20	1.17647
2010	N	10	86	12	1.2
2010	N	11	83	13	1.18182
2010	N	17	85	20	1.17647
2010	N	13	85	15	1.15385
2010	N	15	75	18	1.2
2010	N	10	85	11	1.1
2010	N	17	84	17	1
2010	N	16	85	19	1.1875
2010	N	15	84	18	1.2
2010	N	16	85	18	1.125
2010	N	13	85	15	1.15385
2010	N	13	83	16	1.23077
2010	N	15	84	18	1.2
2010	N	16	86	20	1.25
2010	N	14	84	17	1.21429
2010	N	13	85	16	1.23077
2010	N	15	85	17	1.13333
2010	N	15	83	18	1.2
2010	N	11	85	14	1.27273
2010	N	16	84	19	1.1875
2010	N	15	83	18	1.2
2011	H	14	84	18	1.28571
2011	H	16	83	19	1.1875
2011	H	17	84	20	1.17647
2011	H	14	84	17	1.21429
2011	H	15	83	17	1.13333
2011	H	17	84	20	1.17647
2011	H	16	82	19	1.1875
2011	H	16	87	19	1.1875
2011	H	15	85	18	1.2
2011	H	18	85	22	1.22222
2011	H	17	84	20	1.17647
2011	H	18	85	21	1.16667
2011	H	17	83	20	1.17647
2011	H	16	85	19	1.1875
2011	H	17	85	21	1.23529
2011	H	14	83	17	1.21429
2011	H	17	84	20	1.17647
2011	H	17	83	21	1.23529
2011	H	17	83	20	1.17647
2011	H	18	85	21	1.16667
2011	H	16	84	19	1.1875
2011	H	19	84	22	1.15789
2011	H	17	86	21	1.23529
2011	H	17	86	20	1.17647
2011	H	15	85	18	1.2
2011	H	13	85	16	1.23077
2011	H	18	82	21	1.16667
2011	H	17	86	21	1.23529
2011	H	15	82	18	1.2
2011	H	17	83	21	1.23529
2012	N	19	85	21	1.10526
2012	N	17	82	19	1.11765
2012	N	18	84	21	1.16667
2012	N	14	84	16	1.14286
2012	N	18	83	21	1.16667
2012	N	18	84	21	1.16667
2012	N	19	83	22	1.15789
2012	N	17	83	20	1.17647
2012	N	20	84	24	1.2
2012	N	16	83	18	1.125
2012	N	17	84	20	1.17647
2012	N	13	85	15	1.15385
2012	N	18	83	21	1.16667
2012	N	14	83	16	1.14286
2012	N	17	85	21	1.23529
2012	N	16	83	19	1.1875
2012	N	16	84	19	1.1875
2012	N	16	83	18	1.125
2012	N	13	83	15	1.15385
2012	N	17	84	20	1.17647
2012	N	20	83	24	1.2
2012	N	17	82	21	1.23529
2012	N	18	83	21	1.16667
2012	N	17	82	20	1.17647
2012	N	16	84	19	1.1875
2012	N	14	84	17	1.21429
2012	N	15	83	18	1.2
2012	N	16	83	20	1.25
2012	N	14	83	18	1.28571
2012	N	19	84	22	1.15789
2013	H	17	84	21	1.23529
2013	H	16	83	19	1.1875
2013	H	16	85	19	1.1875
2013	H	17	84	19	1.11765
2013	H	14	80	16	1.14286
2013	H	17	84	20	1.17647
2013	H	17	81	20	1.17647
2013	H	16	83	19	1.1875
2013	H	14	82	17	1.21429
2013	H	16	83	19	1.1875
2013	H	18	82	21	1.16667
2013	H	18	83	21	1.16667
2013	H	18	82	21	1.16667
2013	H	19	84	22	1.15789
2013	H	15	84	18	1.2
2013	H	14	82	16	1.14286
2013	H	17	84	20	1.17647
2013	H	18	83	22	1.22222
2013	H	19	83	23	1.21053
2013	H	18	83	21	1.16667
2013	H	17	83	20	1.17647
2013	H	14	83	17	1.21429
2013	H	14	83	17	1.21429
2013	H	17	83	21	1.23529
2013	H	14	84	17	1.21429
2013	H	16	82	19	1.1875
2013	H	16	82	19	1.1875
2013	H	16	84	19	1.1875
2013	H	16	83	19	1.1875
2013	H	15	83	18	1.2
2014	N	15	81	18	1.2
2014	N	16	84	19	1.1875
2014	N	13	85	16	1.23077
2014	N	12	83	14	1.16667
2014	N	14	82	16	1.14286
2014	N	14	85	16	1.14286
2014	N	19	84	22	1.15789
2014	N	17	82	20	1.17647
2014	N	11	85	13	1.18182
2014	N	11	83	13	1.18182
2014	N	15	82	18	1.2
2014	N	18	84	21	1.16667
2014	N	15	81	18	1.2
2014	N	17	82	20	1.17647
2014	N	14	81	16	1.14286
2014	N	17	83	19	1.11765
2014	N	17	82	19	1.11765
2014	N	14	82	16	1.14286
2014	N	19	82	22	1.15789
2014	N	17	84	20	1.17647
2014	N	17	83	20	1.17647
2014	N	14	82	16	1.14286
2014	N	14	82	16	1.14286
2014	N	16	82	19	1.1875
2014	N	12	82	14	1.16667
2014	N	16	82	19	1.1875
2014	N	11	83	13	1.18182
2014	N	17	81	20	1.17647
2014	N	17	83	20	1.17647
2014	N	15	81	17	1.13333
2015	N	12	84	14	1.16667
2015	N	14	82	17	1.21429
2015	N	16	83	19	1.1875
2015	N	19	82	22	1.15789
2015	N	14	82	16	1.14286
2015	N	12	82	14	1.16667
2015	N	10	82	11	1.1
2015	N	16	81	18	1.125
2015	N	14	82	16	1.14286
2015	N	20	82	23	1.15
2015	N	12	82	14	1.16667
2015	N	13	81	15	1.15385
2015	N	17	81	20	1.17647
2015	N	15	84	17	1.13333
2015	N	15	83	18	1.2
2015	N	15	81	17	1.13333
2015	N	16	82	19	1.1875
2015	N	16	81	18	1.125
2015	N	17	82	20	1.17647
2015	N	13	83	15	1.15385
2015	N	15	82	16	1.06667
2015	N	16	82	20	1.25
2015	N	14	85	17	1.21429
2015	N	16	81	18	1.125
2015	N	14	82	16	1.14286
2015	N	17	80	19	1.11765
2015	N	15	79	17	1.13333
2015	N	16	81	19	1.1875
2015	N	16	82	19	1.1875
2015	N	13	83	16	1.23077
2016	N	13	81	15	1.15385
2016	N	14	80	17	1.21429
2016	N	18	84	21	1.16667
2016	N	16	81	19	1.1875
2016	N	16	81	19	1.1875
2016	N	13	83	15	1.15385
2016	N	19	81	21	1.10526
2016	N	15	80	18	1.2
2016	N	16	80	19	1.1875
2016	N	15	82	21	1.4
2016	N	15	80	17	1.13333
2016	N	18	85	21	1.16667
2016	N	15	83	18	1.2
2016	N	16	81	19	1.1875
2016	N	15	81	18	1.2
2016	N	12	80	14	1.16667
2016	N	18	81	21	1.16667
2016	N	12	81	13	1.08333
2016	N	12	83	14	1.16667
2016	N	16	82	18	1.125
2016	N	13	83	15	1.15385
2016	N	17	83	20	1.17647
2016	N	17	83	20	1.17647
2016	N	16	81	19	1.1875
2016	N	17	83	20	1.17647
2016	N	12	81	14	1.16667
2016	N	16	81	19	1.1875
2016	N	16	82	19	1.1875
2016	N	16	80	19	1.1875
2016	N	17	81	19	1.11765
2017	E	16	81	19	1.1875
2017	E	17	80	19	1.11765
2017	E	11	81	13	1.18182
2017	E	14	82	16	1.14286
2017	E	18	82	21	1.16667
2017	E	18	82	21	1.16667
2017	E	16	82	19	1.1875
2017	E	15	83	18	1.2
2017	E	17	82	20	1.17647
2017	E	16	82	19	1.1875
2017	E	16	82	19	1.1875
2017	E	16	82	20	1.25
2017	E	15	81	17	1.13333
2017	E	15	84	18	1.2
2017	E	16	81	19	1.1875
2017	E	16	81	19	1.1875
2017	E	16	82	18	1.125
2017	E	18	81	21	1.16667
2017	E	14	82	17	1.21429
2017	E	18	83	21	1.16667
2017	E	15	82	18	1.2
2017	E	16	81	19	1.1875
2017	E	17	84	20	1.17647
2017	E	17	82	20	1.17647
2017	E	20	82	23	1.15
2017	E	17	85	20	1.17647
2017	E	17	82	20	1.17647
2017	E	14	83	16	1.14286
2017	E	17	81	20	1.17647
2017	E	11	81	13	1.18182
2018	E	17	80	20	1.17647
2018	E	14	81	16	1.14286
2018	E	16	82	18	1.125
2018	E	16	83	18	1.125
2018	E	14	83	16	1.14286
2018	E	14	79	18	1.28571
2018	E	16	81	18	1.125
2018	E	19	80	22	1.15789
2018	E	15	82	17	1.13333
2018	E	16	82	18	1.125
2018	E	16	79	18	1.125
2018	E	18	82	20	1.11111
2018	E	13	80	15	1.15385
2018	E	17	82	20	1.17647
2018	E	16	82	19	1.1875
2018	E	17	81	20	1.17647
2018	E	12	82	14	1.16667
2018	E	18	84	22	1.22222
2018	E	17	82	20	1.17647
2018	E	11	80	12	1.09091
2018	E	13	82	15	1.15385
2018	E	18	80	21	1.16667
2018	E	17	82	19	1.11765
2018	E	16	81	18	1.125
2018	E	17	82	19	1.11765
2018	E	15	82	18	1.2
2018	E	19	81	22	1.15789
2018	E	18	82	21	1.16667
2018	E	14	81	16	1.14286
2018	E	17	81	18	1.05882
2019	H	13	80	15	1.15385
2019	H	15	81	17	1.13333
2019	H	16	82	18	1.125
2019	H	13	83	15	1.15385
2019	H	14	81	16	1.14286
2019	H	14	82	16	1.14286
2019	H	17	83	20	1.17647
2019	H	15	83	18	1.2
2019	H	13	82	15	1.15385
2019	H	16	82	18	1.125
2019	H	16	84	19	1.1875
2019	H	17	82	20	1.17647
2019	H	15	81	18	1.2
2019	H	14	81	16	1.14286
2019	H	19	80	22	1.15789
2019	H	17	82	20	1.17647
2019	H	15	80	17	1.13333
2019	H	16	80	18	1.125
2019	H	15	82	18	1.2
2019	H	17	82	20	1.17647
2019	H	17	81	20	1.17647
2019	H	16	84	19	1.1875
2019	H	17	80	20	1.17647
2019	H	18	82	21	1.16667
2019	H	15	80	17	1.13333
2019	H	13	82	15	1.15385
2019	H	17	82	19	1.11765
2019	H	18	80	21	1.16667
2019	H	17	82	19	1.11765
2019	H	12	80	14	1.16667
