# Supplementary material for: Update on frequency decline of Northeast Pacific blue whale (Balaenoptera musculus) calls
Source: PLoS One. 2022 Apr 1;17(4):e0266469. doi: 10.1371/journal.pone.0266469 (PMC8975115; doi:10.1371/journal.pone.0266469)
Supplement: S3 Table — Frequency measurements of the 3rd harmonic for each call measured each year from 2006 to 2019. NaNs signify that the call did not extend to the specified time point. (XLSX) [file pone.0266469.s003.xlsx]

## Sheet: B calls measurements
		Call frequency (Hz) at specified timepoint
Year	Site	0 s	0.5 s	1 s	1.5 s	2 s	2.5 s	3 s	3.5 s	4 s	4.5 s	5 s	5.5 s	6 s	6.5 s	7 s	7.5 s	8 s	8.5 s	9 s	9.5 s	10 s	10.5 s	11 s	11.5 s	12 s	12.5 s	13 s	13.5 s	14 s	14.5 s	15 s	15.5 s	16 s	16.5 s	17 s	17.5 s	18 s	18.5 s	19 s	19.5 s	20 s	20.5 s	21 s	21.5 s	22 s	22.5 s	23 s	23.5 s
2006	E	50	49.25	48.5	48.5	48.5	48.375	47.875	47.375	47.25	47.25	47.25	47.125	47	46.75	46.75	46.75	46.5	46.5	46.5	46.5	46.5	46.25	46.25	46.25	46.25	46.25	46.125	46	46	46	45.75	45.375	45.25	45.25	45.25	45.125	45	47.375	50	NaN	NaN	NaN	NaN	NaN	NaN	NaN	NaN	NaN
2006	E	49.75	49.75	49.125	48.375	48.25	47.875	47.625	47.375	47.25	47	46.875	46.75	46.75	46.625	46.5	46.5	46.25	46.25	46.25	46.25	46	46	46	46	46	45.875	45.875	46	46	45	44.75	44.5	44.5	44.375	44.25	44.25	44.5	NaN	NaN	NaN	NaN	NaN	NaN	NaN	NaN	NaN	NaN	NaN
2006	E	50	49.625	49.25	49.125	48.75	48.25	47.75	47.625	47.5	47.125	46.875	46.75	46.75	46.75	46.625	46.5	46.5	46.5	46.5	46.5	46.25	46.25	46.25	46.125	45.75	45.75	45.875	46.125	45.5	45.5	45.5	45.5	45.25	45.25	45.25	45.125	45	44.875	44.75	44.75	44.75	44.75	44.75	44.75	46.75	NaN	NaN	NaN
2006	E	50	49.5	48.875	48.625	47.75	47.5	47.375	47.25	47	46.625	46.5	46.375	46.25	46.125	46	46	46	45.75	45.75	45.75	45.75	45.75	45.75	45.75	45.75	46.125	48.25	50	50	45.5	45.5	45.5	45.25	45.125	45	44.875	44.75	44.625	44.375	44.25	44	44	44.25	NaN	NaN	NaN	NaN	NaN
2006	E	50	50	49.375	48.75	48.75	48.5	48.125	47.875	47.75	47.625	47.375	47.125	46.75	46.625	46.5	46.5	46.25	46.125	46	45.875	45.75	45.75	45.625	45.5	45.5	45.375	45.25	45.25	45.5	45.625	45.875	45.375	44.75	45.375	46	NaN	NaN	NaN	NaN	NaN	NaN	NaN	NaN	NaN	NaN	NaN	NaN	NaN
2006	E	49.75	49.5	49.25	48.5	47.5	47.375	47.25	47.25	46.75	46.625	46.5	46.375	46.25	46	46	46	46	46	45.875	45.75	45.75	45.75	45.75	45.75	45.75	45.625	45.375	45.25	NaN	NaN	NaN	NaN	NaN	NaN	NaN	NaN	NaN	NaN	NaN	NaN	NaN	NaN	NaN	NaN	NaN	NaN	NaN	NaN
2006	E	48.75	48.375	47.875	47.75	47.5	47.375	47.125	46.875	46.75	46.5	46.5	46.375	46.25	46.25	46.25	46.125	46	46	46	45.875	45.75	45.625	45.125	44.75	44.75	46.5	46.375	46.75	46.75	48.25	47.25	44.75	44.5	44.5	44.5	44.5	44.25	44.25	44.25	44.125	49.75	NaN	NaN	NaN	NaN	NaN	NaN	NaN
2006	E	48.25	48.25	48.25	48.25	47.75	47.375	47.25	47.125	47	46.625	46.5	46.5	46.25	46.25	46.125	46	46	46	46	46	46	46	46	46	45.75	46.5	47.25	47.25	43.75	45	45	45	45	44.75	44.75	44.625	44.5	44.25	44.25	44.25	44.25	NaN	NaN	NaN	NaN	NaN	NaN	NaN
2006	E	50	49.875	49.5	49.25	47.5	47.25	47.125	47	47	46.625	46.5	46.5	46.5	46.25	46.25	46.25	46.25	46.25	46.25	46.25	46	46	46	46	46	46	46	46	45.75	46	46.125	46.25	46.25	46	46	46	46	46	46	NaN	NaN	NaN	NaN	NaN	NaN	NaN	NaN	NaN
2006	E	48.5	48.5	48.5	48.375	48.25	47.875	47.75	47.625	46.75	46.75	46.625	46.5	46.5	46.25	46.125	46	46	46	46	46	46	45.75	45.75	45.75	45.75	46	46.125	46.125	46	45.75	45.625	45.5	45.5	45.25	45.25	45.25	45.25	45.25	45.25	45.25	45.25	44.875	45	45	45	NaN	NaN	NaN
2006	E	48.5	48.5	48.5	48.375	48.25	47.875	47.75	47.625	46.75	46.75	46.625	46.5	46.5	46.25	46.125	46	46	46	46	46	46	45.75	45.75	45.75	45.75	46	46.125	46.125	46	45.75	45.625	45.5	45.5	45.25	45.25	45.25	45.25	45.25	45.25	45.25	45.25	44.875	45	45	45	NaN	NaN	NaN
2006	E	50	49.25	48.5	48.5	48.25	47.875	47.375	47.25	47	46.875	46.75	46.625	46.5	46.5	46.5	46.5	47.75	47.5	47.375	47.25	47	47	46.625	46.375	46.5	46.25	46.125	46	46	46	46	46	46	46	46	45.875	45.75	44.75	44.75	44.75	44.75	NaN	NaN	NaN	NaN	NaN	NaN	NaN
2006	E	48.75	48.625	48.375	48.125	48	47.5	47	46.875	46.75	46.625	46.5	46.375	46.25	46.125	46	46	46	45.875	45.75	45.75	45.75	45.5	45.5	45.5	45.5	45.5	45.5	45.375	45.25	44.625	44.5	44.5	44.5	44.25	44.25	NaN	NaN	NaN	NaN	NaN	NaN	NaN	NaN	NaN	NaN	NaN	NaN	NaN
2006	E	48.5	48.5	48.5	48.375	47.75	47.5	47.125	46.875	46.5	46.375	46.125	46	46	45.75	45.75	45.75	45.5	45.5	45.5	45.5	45.5	45.5	45.5	45.5	45.5	47.75	50	47.625	45	45	45	45	45	45	45	44.875	44.5	44.5	47.25	NaN	NaN	NaN	NaN	NaN	NaN	NaN	NaN	NaN
2006	E	48	48	48	47.875	47.5	47.375	47.125	47	47	46.75	46.75	46.75	46.5	46.5	46.5	46.375	46.25	46.125	46	46	46	45.75	45.75	45.75	45.75	45.75	45.75	45.5	NaN	NaN	NaN	NaN	NaN	NaN	NaN	NaN	NaN	NaN	NaN	NaN	NaN	NaN	NaN	NaN	NaN	NaN	NaN	NaN
2006	E	48.75	48.75	48.25	47.625	47.25	47.125	47	46.875	46.75	46.625	46.5	46.5	46.25	46.25	46.25	46.25	46.25	46	46	46	46	46	46	46	46	46	45.375	44.75	45.5	45.5	45.375	45.25	45.25	45	44.875	44.75	44.75	44.75	44.75	44.75	NaN	NaN	NaN	NaN	NaN	NaN	NaN	NaN
2006	E	49.75	49.125	48.25	48	47.75	47.75	47.625	47.5	47.25	47	47	46.875	46.75	46.5	46.5	46.5	46.25	46.25	46.25	46.25	46	46	46	46	45.75	45.75	45.5	45.375	45.5	45.5	45.5	45.375	45.25	45	45	44.875	44.75	44.625	44.5	44.375	45.75	NaN	NaN	NaN	NaN	NaN	NaN	NaN
2006	E	48.75	48.75	48.625	48.375	48	47.875	47.75	47.625	47.5	47.375	47.25	47.25	47	47	47	46.875	46.75	46.75	46.75	46.75	46.75	46.5	46.5	46.5	46.25	46.25	46.375	46.625	45.75	45.625	45.5	45.5	45.5	45.5	45.375	45.25	45	45	45	45	45	44.875	44.75	NaN	NaN	NaN	NaN	NaN
2006	E	49	48.875	48.5	48.25	48	47.75	47.75	47.625	47.5	47.25	47.25	47.125	47	47	47	46.875	46.75	46.75	46.625	46.5	46.5	46.375	46.5	46.5	50	48.375	50	50	45.75	45.625	45.5	45.375	45.25	45.25	45.125	45	45	45	44.875	44.75	44.75	NaN	NaN	NaN	NaN	NaN	NaN	NaN
2006	E	49.75	49.5	49.25	49.125	49	48.5	47.875	47.75	47.75	47.375	47.25	47.125	47	48.375	48.25	46.5	46.5	46.25	46.25	46.25	46.25	46.25	46.125	46	45.75	45.75	45.75	45.75	45.75	45.5	45.5	NaN	NaN	NaN	NaN	NaN	NaN	NaN	NaN	NaN	NaN	NaN	NaN	NaN	NaN	NaN	NaN	NaN
2006	E	50	50	49.375	48.75	48.5	48.125	47.875	47.75	47.5	47.375	47.25	47.125	47	47	46.875	46.75	46.75	46.75	46.75	46.625	46.5	46.5	46.5	46.5	46.5	46.5	46.5	46.5	46.5	46.5	46.5	46.5	45	45	45	45	46.5	NaN	NaN	NaN	NaN	NaN	NaN	NaN	NaN	NaN	NaN	NaN
2006	E	50	50	49	48	48	48	47.875	47.75	47.5	47.5	47.375	47.25	47	46.875	46.75	46.75	46.75	46.75	46.75	46.75	46.5	46.5	46.5	46.5	46.5	46.375	46.25	46.25	45.25	45.125	45	44.875	44.75	44.75	44.75	NaN	NaN	NaN	NaN	NaN	NaN	NaN	NaN	NaN	NaN	NaN	NaN	NaN
2006	E	50	49.125	48.25	48.25	48.25	48	47.375	46.625	46.5	46.375	46.25	46.25	46.25	46.125	45.875	45.5	45.5	45.5	45.5	45.375	45.25	45.25	45.25	45.25	45.25	45.125	45	45	44.75	44.5	44.5	44.875	43.75	43.25	43.25	43.25	43.25	43.125	43.25	43.375	43.5	NaN	NaN	NaN	NaN	NaN	NaN	NaN
2006	E	48.75	48.75	48.75	48.5	47.75	47.625	47.5	47.375	47.25	47.25	47.125	47	47	46.75	46.625	46.5	46.5	46.25	46.25	46.25	46.25	46.125	46	46.125	46.25	46.25	46.25	46.25	46.25	45.375	45.25	45.125	45	44.875	44.75	44.75	44.75	44.75	44.75	44.75	44.75	44.5	44.5	NaN	NaN	NaN	NaN	NaN
2006	E	50	49.75	49.375	48.75	48.25	48	47.875	47.625	47.5	47.25	47.125	47	47	46.75	46.75	46.75	46.5	46.5	46.5	46.75	47	47	47	47	46.75	46.75	46.75	46.25	45.75	45.5	45.375	45.25	45	45	45	45	45	45	45.125	45.25	45.25	44.75	44.5	44.375	44.5	44.5	44.625	44.75
2006	E	49.5	49.25	49	49	48	47.875	47.75	47.75	47.5	46.875	46.75	46.625	46.5	46.5	46.375	46.25	46.25	46.125	46	46	46	46	46	45.875	45.75	45.75	45.875	46	46	45.875	45.75	45.75	45.75	45.375	45.25	45.125	45	45	44.875	44.75	44.75	45	45	45	44.75	NaN	NaN	NaN
2006	E	49.5	49	48.5	48.125	47.75	47.5	47.375	47.25	47.25	47.25	47.25	46.875	46.5	46.5	46.375	46.25	46.25	46.25	46.25	46.25	46.25	46.25	46.25	46.25	50	50	50	50	45.5	45.5	45.5	45.375	45	45	45	45	44.75	44.75	47.375	50	50	50	47.125	44.25	44.25	44	44.125	44.25
2006	E	50	49.625	48.75	48.125	48	48	47.875	47.5	47	46.5	46.5	46.5	46.25	46.25	46.125	45.875	45.75	45.75	45.75	45.75	45.75	45.625	45.5	45.5	45.5	45.625	45.75	45.75	45.75	45.25	45.375	45	44.5	44.5	44.5	44.375	44.25	NaN	NaN	NaN	NaN	NaN	NaN	NaN	NaN	NaN	NaN	NaN
2006	E	50	50	49.25	48.125	47.75	47.375	47.25	47.125	47	46.875	46.75	46.625	46.5	46.25	46.25	46.25	46.25	46.375	46.375	46.25	46	46	46	46	46	45.75	45.75	45.75	45.75	45.75	45.75	45.875	46	NaN	NaN	NaN	NaN	NaN	NaN	NaN	NaN	NaN	NaN	NaN	NaN	NaN	NaN	NaN
2006	E	49.25	49.125	48.875	48.75	48.75	47.625	47.5	47.375	47.25	47	46.875	46.75	46.5	46.5	46.375	46.25	46.25	46.25	46.25	46.25	46	46	46.125	46.25	46.5	46.5	46.5	46.5	46.5	46.5	46.125	45.75	45.75	45.75	45.75	45.75	45.5	45.5	45.5	45.25	46.75	46.75	46.75	46.75	46.5	46.5	45.75	44.875
2007	E	48.5	48.25	48	47.75	47.25	47.125	47	46.875	46.75	46.5	46.375	46.25	46.25	46	46	46	46	45.875	45.75	45.75	45.75	45.75	45.75	45.75	46.25	48.125	48	46	47	44.75	44.625	44.5	44.5	44.5	44.5	44.625	44.75	44.625	44.5	44.5	44.5	45.125	46.375	NaN	NaN	NaN	NaN	NaN
2007	E	49.25	49.25	49.25	49.25	49	48.875	48.75	48.75	48.75	47	47	46.875	46.75	46.5	46.5	46.5	46.25	46.25	46.25	46.25	46.25	46.25	46.25	46.25	46.25	46.25	46.25	46.25	46.25	45.75	45.125	45	45	44.875	44.75	44.75	44.75	44.625	44.5	44.5	50	50	50	NaN	NaN	NaN	NaN	NaN
2007	E	48.75	48.625	48.5	48.375	48	47.875	47.375	47	46.75	46.75	46.75	46.75	46.75	46.75	46.75	46.25	45.75	45.75	45.75	45.75	45.75	45.75	45.75	45.75	45.75	46.125	46.25	45.625	45	45	45	44.875	44.75	44.75	44.75	44.75	44.5	44.5	44.5	44.625	44.75	44	44.125	44.25	44.25	44.125	44	44
2007	E	48.25	48.25	48.25	48.125	47.75	47.625	47.375	47.125	46.75	46.5	46.5	46.375	46.25	46.25	46.125	46	46	46	46	46	45.75	45.75	45.75	45.75	45.75	45.75	46	45.875	45.5	45.5	45.5	45.5	45.5	45.5	45.5	46	NaN	NaN	NaN	NaN	NaN	NaN	NaN	NaN	NaN	NaN	NaN	NaN
2007	E	50.25	49.875	49.5	49.375	49.25	47.75	47.75	47.25	46.5	46.5	46.375	46.25	46.25	46.25	46.125	46	46	46	46	45.875	45.75	45.75	45.75	48	50.25	47.875	45.375	45.125	45	44.875	44.75	44.75	45	45	45	44.875	44.25	44.25	NaN	NaN	NaN	NaN	NaN	NaN	NaN	NaN	NaN	NaN
2007	E	48.75	48.75	48.75	48.75	48.75	48.375	47.625	47	47	46.75	46.5	46.375	46.25	46	46	45.875	45.75	45.75	45.75	45.75	45.75	45.625	45.5	47	48.5	46.75	46.75	46.625	46.5	46.5	46.5	46.5	46.25	46.25	46.25	46.25	46.25	46.25	46.125	46	46	46.25	46.25	46.125	NaN	NaN	NaN	NaN
2007	E	49.5	48.875	48.25	48.125	47.75	47.375	47.125	47	46.75	46.75	46.625	46.5	46.5	46.5	46.375	46.25	46.25	46	46	46	46	45.875	45.75	45.75	46	46	46	46	46	45.5	45.5	45.5	45.25	45.25	45.125	45	45	45.25	45.25	45.25	NaN	NaN	NaN	NaN	NaN	NaN	NaN	NaN
2007	E	49	49	48.625	48.25	48.25	48	47.875	47.625	47.25	46.75	46.625	46.5	46.25	46.125	46	46	45.75	45.75	45.75	45.75	45.5	45.5	45.5	45.5	45.5	45.5	45.125	44.75	44.75	44.75	44.75	44.75	44.75	44.75	44.75	44.75	45	NaN	NaN	NaN	NaN	NaN	NaN	NaN	NaN	NaN	NaN	NaN
2007	E	48.75	48.75	48.625	48.25	47.75	47.625	47.375	47.125	46.75	46.5	46.5	46.375	46.25	46.125	46	46	46	45.75	45.625	45.625	45.75	45.5	45.5	45.5	45.5	45.25	45.25	45.25	45.5	44.75	44.75	44.625	44.5	44.5	44.375	44.25	44.25	44.25	44.25	44.25	44.25	NaN	NaN	NaN	NaN	NaN	NaN	NaN
2007	E	47.5	47.5	47.5	47.5	47.5	47.25	47.125	47	46.75	46.75	46.625	46.5	46.5	46.375	46.25	46.25	46.25	46.25	46.25	46.125	46	46	46	46	46	46	46	46	45.25	45	44.875	44.625	44.5	44.25	44.25	44.125	44	45	NaN	NaN	NaN	NaN	NaN	NaN	NaN	NaN	NaN	NaN
2007	E	47.5	47.5	47.5	47.5	47.5	47.25	47.125	47	46.75	46.75	46.625	46.5	46.5	46.375	46.25	46.25	46.25	46.25	46.25	46.125	46	46	46	46	46	46	46	46	45.25	45	44.875	44.625	44.5	44.25	44.25	44.125	44	45	NaN	NaN	NaN	NaN	NaN	NaN	NaN	NaN	NaN	NaN
2007	E	49.75	49.5	49.25	49.25	49.25	48.125	47.75	47.5	47.25	47.25	46.875	46.5	46.5	46.375	46.25	46.25	46	46	45.875	45.75	45.75	45.75	45.625	45.5	45.5	45.375	45.25	45.25	45.25	45	44.875	44.625	44.5	44.5	44.5	44.375	44.25	NaN	NaN	NaN	NaN	NaN	NaN	NaN	NaN	NaN	NaN	NaN
2007	E	48	48	48	48	48	47.75	47.625	47.375	46.5	46.375	46.25	46.25	46.25	46	46	46	46	45.75	45.75	45.75	45.75	45.75	45.75	45.875	46.25	45.875	45.5	45.375	45.25	45.125	45	44.875	44.75	44.5	44.5	44.5	44.5	44.25	NaN	NaN	NaN	NaN	NaN	NaN	NaN	NaN	NaN	NaN
2007	E	48.25	48.25	48.25	48.25	48	47.875	47.75	47.625	47.5	46.5	46.5	46.5	46.5	46.25	46.25	46.125	46	45.875	45.75	45.75	45.75	45.75	45.75	45.75	45.5	45.875	46.25	47.125	48	44.375	44.625	45.25	45.75	45.5	45	44.5	44.5	44.5	44.5	44.5	44.5	44.25	44.125	44	45.5	NaN	NaN	NaN
2007	E	49.25	49.25	49.125	48.875	48.5	48.375	48.125	47.875	47.25	47.125	47	46.875	46.75	46.5	46.375	46.25	46.25	46	46	45.875	45.75	45.75	45.75	45.75	45.75	45.75	45.75	45.75	45	45	45	44.875	44.5	44.5	44.375	44.25	44.25	44.125	45.5	47	47	NaN	NaN	NaN	NaN	NaN	NaN	NaN
2007	E	47.5	47.5	47.5	47.375	47	46.875	46.625	46.5	46.25	46.25	46.125	46	46	45.75	45.75	45.75	45.75	45.5	45.5	45.5	45.5	45.25	45.25	45.25	45.25	45.125	45	45	44.75	44.375	44.25	44.125	44	44	44	44	44	45.125	NaN	NaN	NaN	NaN	NaN	NaN	NaN	NaN	NaN	NaN
2007	E	49	49	48.75	48.25	48	47.625	47.5	47.5	47.25	47.25	47.125	47	47	46.75	46.75	46.75	46.5	46.5	46.5	46.5	46.25	46.25	46.25	46.125	46	46	45.875	45.75	45.75	45.75	45.375	45	45	45	45	45	45	44.25	44.25	44.25	50	50.75	NaN	NaN	NaN	NaN	NaN	NaN
2007	E	48.25	48.25	48.125	48	48	47.75	47.75	47.75	47.75	47	47	47	47	46.75	46.75	46.75	46.75	46.75	46.75	46.75	46.75	46.5	46.5	46.5	46.5	46.375	46.25	46.25	46.25	46.5	46.5	45.375	44.25	43.875	43.75	43.75	44	43.25	43.25	43.25	43.25	43.625	44	43	46.25	NaN	NaN	NaN
2007	E	47.75	47.125	46.5	46.5	46.5	46.5	46.5	46.5	46.5	46.5	46.5	46.625	46.5	46.5	46.375	46.25	46.25	46.25	46.125	46	46	45.875	45.75	45.75	45.5	45.5	45.5	45.5	45.5	45.5	45.5	45.5	45.25	45.25	45.25	45.125	44.25	44.25	44.25	44.25	44.25	44.25	44.25	44.875	45.5	NaN	NaN	NaN
2007	E	49.25	49.25	48.875	48.375	48.25	48	47.875	47.625	47.25	47.125	47	47	47	46.75	46.625	46.5	46.5	46.25	46.25	46.25	46.25	46.25	46.25	46.25	46	46	45.75	45.5	45.25	45.25	45	44.75	44.5	44.5	44.5	44.5	44.5	NaN	NaN	NaN	NaN	NaN	NaN	NaN	NaN	NaN	NaN	NaN
2007	E	48.25	48.25	48.125	48	48	47.75	47.75	47.375	46.75	46.375	46.25	46.25	46.25	46.25	46.25	46.25	46	46	46	45.875	45.75	45.75	45.75	45.75	45.75	45.75	45.75	45.75	45.5	45.5	45.25	44.875	44.75	44.75	44.75	44.75	44.5	44.5	44.375	44.25	44	44	NaN	NaN	NaN	NaN	NaN	NaN
2007	E	50	49.125	48.25	48.125	48	47.875	47.75	47.375	47	47	47	47	47	46.375	46.25	46.25	46.25	46.25	46.25	46.25	46.25	46.125	46	46	46	46	46	46	46	45.875	45.75	45.5	45.25	45	45	44.875	44.75	44.5	44.25	44.25	44.25	NaN	NaN	NaN	NaN	NaN	NaN	NaN
2007	E	48	48	48	48	48	48	47.625	47.125	47	46.75	46.75	46.75	46.75	46.75	46.625	46.5	46.5	46.375	46.25	46.25	46.25	46.25	46.25	46.25	46.25	46.25	46.375	46.5	46.5	45.625	44.5	44.5	44.5	44.5	44.5	44.25	44	44	44	44	44	44	44.125	NaN	NaN	NaN	NaN	NaN
2007	E	48	47.75	47.5	47.375	47.25	47	47	46.875	46.75	46.5	46.375	46.25	46	46	46	46	45.75	45.75	45.75	45.75	45.75	45.625	45.5	45.5	45.5	45.5	45.5	45.375	45.25	45	44.875	44.75	44.75	44.875	45	47.5	NaN	NaN	NaN	NaN	NaN	NaN	NaN	NaN	NaN	NaN	NaN	NaN
2007	E	48.25	48.25	48.25	48.125	48	47.75	47.75	47.375	47	46.625	46.5	46.5	46.25	46.25	46.25	46.25	46.25	46	46	46.5	47	46.875	46.75	46.75	46.75	46.5	46.25	46.25	46.25	45.625	45.25	45.125	45	44.875	44.75	44.75	44.5	44.375	44.25	43.625	43	43	43.875	44.625	44.5	44.375	44.25	44.25
2007	E	49.25	48.625	48.125	48.125	47.75	47.5	47.375	47.125	46.75	46.5	46.5	46.5	46.25	46	46	46	45.75	45.75	45.75	45.75	45.5	45.5	45.5	45.5	45.5	45.5	45.375	45.25	45	45	45	44.625	44.25	44	44	44	44	44	43.875	NaN	NaN	NaN	NaN	NaN	NaN	NaN	NaN	NaN
2007	E	49.5	49.5	49.375	49.125	48.75	48.375	48.125	47.875	47.75	47.5	47.375	47.25	47	46.875	46.75	46.625	46.5	46.375	46.25	46.25	46	46	45.875	45.75	45.75	45.75	45.75	45.25	44.75	44.75	44.75	44.75	44.75	44.75	44.75	44.625	44.5	NaN	NaN	NaN	NaN	NaN	NaN	NaN	NaN	NaN	NaN	NaN
2007	E	48.5	48.5	48.125	47.75	47.5	47.375	47.25	47.25	47.25	47	47	46.875	46.5	46.5	46.5	46.5	46.5	46.5	46.5	46.375	46.25	46.25	46.25	46.25	46.25	46.25	46.25	46.125	46	NaN	NaN	NaN	NaN	NaN	NaN	NaN	NaN	NaN	NaN	NaN	NaN	NaN	NaN	NaN	NaN	NaN	NaN	NaN
2007	E	49	48.875	48.75	48.375	48.25	47.5	47.375	47.25	47	47	46.875	46.75	46.75	46.5	46.5	46.375	46.25	46.25	46.125	46	46	45.875	45.75	45.625	45.5	45.5	45.375	45.25	45.25	44.875	44.625	44.5	44.25	44	43.875	43.75	NaN	NaN	NaN	NaN	NaN	NaN	NaN	NaN	NaN	NaN	NaN	NaN
2007	E	48.75	48.75	48.75	48.75	48.5	47.125	47	46.875	46.75	46.625	46.5	46.375	46.25	46	46	45.875	45.75	45.75	45.75	45.75	45.75	45.5	45.5	45.5	45.5	45.5	45.5	45.375	44.75	44.75	44.75	44.625	44.5	44.375	44.125	44	43.75	44.25	NaN	NaN	NaN	NaN	NaN	NaN	NaN	NaN	NaN	NaN
2008	H	48	48	48	47.875	47.75	46.5	46.375	46.25	46	45.875	45.75	45.625	45.5	45.5	45.5	45.5	45.5	46	46	45.875	45.75	45.75	45.625	45.5	45.5	45.5	45.5	45.5	45.5	45.5	45.5	45.5	44	43.875	43.75	43.75	43.5	43.5	43.5	NaN	NaN	NaN	NaN	NaN	NaN	NaN	NaN	NaN
2008	H	47.75	47.5	47.25	47.25	47.25	46.5	46.5	46.5	46.25	46.25	46.125	46	45.75	45.75	45.625	45.5	45.5	45.5	45.375	45.25	45.25	45	45	45	45	44.75	44.75	44.625	44.5	44.25	44.25	44.125	44	44.125	44.25	44.25	47.25	NaN	NaN	NaN	NaN	NaN	NaN	NaN	NaN	NaN	NaN	NaN
2008	H	47.25	47.25	47.125	47	46.25	46.25	46.25	46.125	46	46	46	45.875	45.75	45.75	45.625	45.5	45.5	45.5	45.5	45.375	45.25	45.25	45.25	45.25	45.25	45.125	45	45	44.75	44.75	44.75	44.5	44	45.5	NaN	NaN	NaN	NaN	NaN	NaN	NaN	NaN	NaN	NaN	NaN	NaN	NaN	NaN
2008	H	48.5	48.375	48.125	48	48	47.75	47.75	47.5	46.5	46.5	46.5	46.375	46.25	46.125	46	46	46	46	46	46	46	46	46	46	46	46	46	46	46	44.625	45.5	45.375	45	44.875	44.75	44.5	44.25	44	43.875	43.75	43.75	43.5	43.375	43.25	NaN	NaN	NaN	NaN
2008	H	48.5	48.375	48	47.75	47.5	47.375	47.25	47.125	47	46.75	46.5	46.125	46	46	46	45.875	45.75	45.75	45.75	45.75	45.75	45.5	45.375	45.25	45.25	45	45	44.875	44.75	44.5	44.25	44.25	44.25	44	44	44	NaN	NaN	NaN	NaN	NaN	NaN	NaN	NaN	NaN	NaN	NaN	NaN
2008	H	47.75	47.75	47.75	47.75	47.75	46.5	46.375	46.25	46	46	45.875	45.75	45.75	45.5	45.5	45.5	45.5	45.375	45.25	45.25	45.25	45.25	45.25	45.25	45	45.25	44.75	44.75	44.75	44.625	44.5	44.5	44.5	44.25	44.125	44	44	43.75	43.75	43.75	43.75	NaN	NaN	NaN	NaN	NaN	NaN	NaN
2008	H	48.25	48.25	48.125	48	48	47.5	47	47	46.75	46.75	46.625	46.5	46.5	46.5	46.5	46.375	46.25	46.25	46.25	46.375	46.25	46.125	46	46	45.75	45	44.5	44	44	44	44	44	NaN	NaN	NaN	NaN	NaN	NaN	NaN	NaN	NaN	NaN	NaN	NaN	NaN	NaN	NaN	NaN
2008	H	48.25	48	47.75	47.625	47.25	46.875	46.75	46.625	46.5	46.25	46.125	46	45.75	45.625	45.5	45.5	45.25	45.25	45.25	45.25	45	45	45	45	44.75	44.75	44.625	44.5	44.5	44.375	44.25	44.125	44	43.75	43.75	43.875	44	43.875	43.75	43.625	NaN	NaN	NaN	NaN	NaN	NaN	NaN	NaN
2008	H	48.5	48.375	48.25	48.25	47	46.75	46.625	46.5	46.25	46.25	46.125	46	46	46	45.875	45.75	45.75	45.875	46	46	45.75	45.5	45.5	45.375	45.25	42.75	44.25	45.125	44.25	44.25	44.125	44	44	43.75	43.75	43.625	43.75	NaN	NaN	NaN	NaN	NaN	NaN	NaN	NaN	NaN	NaN	NaN
2008	H	48.5	48.375	48	47.75	47.5	47.375	47.125	46.875	46.75	46.5	46.375	46.25	46	46	46	45.875	45.75	45.625	45.5	45.5	45.5	45.5	45.5	45.375	45.25	45.25	45.125	45	45	44.875	44.75	44.75	44.5	44.5	44.5	44.5	44.25	44.25	44.25	44.25	44	NaN	NaN	NaN	NaN	NaN	NaN	NaN
2008	H	48.5	48.375	48	47.75	47.5	47.375	47.125	46.875	46.75	46.5	46.375	46.25	46	46	46	45.875	45.75	45.625	45.5	45.5	45.5	45.5	45.5	45.375	45.25	45.25	45.125	45	45	44.875	44.75	44.75	44.5	44.5	44.5	44.5	44.25	44.25	44.25	44.25	44	NaN	NaN	NaN	NaN	NaN	NaN	NaN
2008	H	47.75	47.75	47.625	47.5	47.25	47	47	46.875	46.75	46.625	46.5	46.5	46.25	46.25	46.25	46.25	46.25	46.25	46.25	46.125	46	46	46	46	46	46	45.875	45.75	45.75	46.25	46.625	46.5	46.5	46.5	46.5	46.5	NaN	NaN	NaN	NaN	NaN	NaN	NaN	NaN	NaN	NaN	NaN	NaN
2008	H	48.5	48.5	47.875	47.25	47.25	47.125	46.875	46.75	46.75	46.5	46.375	46.25	46	45.875	45.75	45.75	45.75	45.75	45.625	45.5	45.5	45.375	45.25	45.25	45.25	45	NaN	NaN	NaN	NaN	NaN	NaN	NaN	NaN	NaN	NaN	NaN	NaN	NaN	NaN	NaN	NaN	NaN	NaN	NaN	NaN	NaN	NaN
2008	H	48.25	48.25	47	46.625	47.25	47	47	46.875	46.5	46.375	46.125	46	46	45.75	45.75	45.75	45.75	45.75	45.625	45.5	45.5	45.5	45.5	45.5	45.5	45.25	45.25	47.625	NaN	NaN	NaN	NaN	NaN	NaN	NaN	NaN	NaN	NaN	NaN	NaN	NaN	NaN	NaN	NaN	NaN	NaN	NaN	NaN
2008	H	48	47.875	47.625	47.375	47.25	47.125	47	46.75	46.5	46.25	46.25	46.25	46	46	46	45.875	45.75	45.75	45.75	45.75	45.75	45.5	45.5	45.5	45.5	45.375	45.25	45.25	45.25	43.75	43.375	43.25	43.25	43.25	43.25	NaN	NaN	NaN	NaN	NaN	NaN	NaN	NaN	NaN	NaN	NaN	NaN	NaN
2008	H	48	47.75	47.375	47.25	47	46.625	46.375	46.25	46	45.75	45.75	45.75	45.75	45.5	45.5	45.5	45.5	45.5	45.5	45.375	45.25	45.25	45.25	45.25	45.25	44.5	44.5	44.5	44.25	44.25	44.125	44	44	44	43.875	43.75	43.75	NaN	NaN	NaN	NaN	NaN	NaN	NaN	NaN	NaN	NaN	NaN
2008	H	48	47.75	47.5	47.25	47	46.75	46.5	46.25	46	46	46	45.875	45.75	45.75	45.75	45.75	45.75	45.625	45.5	45.5	45.5	45.5	45.5	45.375	45.25	45.25	45.125	44.75	44.25	44.125	44	44	44	44	44	44	50	NaN	NaN	NaN	NaN	NaN	NaN	NaN	NaN	NaN	NaN	NaN
2008	H	48.25	48.25	48.25	47.75	47.25	47	46.875	46.75	46.5	46.375	46.25	46.125	46	45.875	45.75	45.75	45.75	45.75	45.75	45.625	45.5	45.5	45.5	45.5	45.75	45.875	45.625	45.5	45.5	45.5	43.5	43.25	44.75	44.5	44.5	44.375	44.25	44	44	44.625	NaN	NaN	NaN	NaN	NaN	NaN	NaN	NaN
2008	H	47.75	47.75	47.75	47.625	47.25	47	46.875	46.625	46.25	46.125	46	46	45.75	45.75	45.75	45.75	45.75	45.75	45.75	45.75	46	44	43.875	46.75	45.75	46.625	48.25	48.25	44.75	44.5	44.5	44.5	44.25	45.25	46.125	46	46	NaN	NaN	NaN	NaN	NaN	NaN	NaN	NaN	NaN	NaN	NaN
2008	H	48	47.875	47.75	47.625	47.5	47.375	47.25	47.125	46.75	46.375	46.125	46	46	45.75	45.75	45.75	45.75	45.75	45.75	45.75	45.75	45.75	45.75	45.625	45.25	47.5	49.75	47.375	45	44.75	44.75	44.75	44.5	44.5	44.5	44.375	44	44	45	NaN	NaN	NaN	NaN	NaN	NaN	NaN	NaN	NaN
2008	H	48.25	48.125	48	48	48	47.625	47.375	46.875	46.5	46.375	46.25	46.25	46	46	45.875	45.75	45.75	45.75	45.625	45.5	45.5	45.5	45.5	45.5	45.5	45.5	45.5	45.375	44.75	44.75	44.625	44.5	44.5	44.25	44.25	44.25	43.75	43.75	43.75	44.25	44.5	44.5	44.375	44.25	44.25	44.25	44.375	NaN
2008	H	48	48	47.875	47.75	47.75	47.375	47	46.625	46.5	46.25	46.125	46	46	46	45.875	45.75	45.75	45.75	45.75	45.75	45.75	45.75	46.375	47	45.5	45.5	45.5	45.625	45	44.75	44.625	44.5	44.5	44.25	44.25	44.25	44.25	44.125	44	46.5	44.25	44.25	44.25	44.25	44.25	44.25	44.25	44.375
2008	H	50	50	50	48.75	47.5	47.25	47.25	47.125	47	46.75	46.625	46.5	46.5	46.5	46.625	46.625	46.5	46.5	46.5	46.125	45.5	45.5	45.5	45.625	45.25	45.25	45.25	45.25	45.25	45.125	45	44.875	44.75	44.75	44.75	44.75	44.75	44.75	45.25	45.25	45.25	44.875	44.625	44.5	44.25	44.25	44.25	44.25
2008	H	48.5	47.875	47.375	47.375	47.25	47.125	46.625	46.125	46	45.625	45.5	45.5	45.25	45.25	45.25	45.125	45	45	45	45	45	45	45	45	44.5	44.5	44.5	44.5	44.5	44.5	44.5	44.5	44.5	44.25	44.25	44.125	44	43.875	43.75	43.75	43.75	NaN	NaN	NaN	NaN	NaN	NaN	NaN
2008	H	48.75	48.75	48.75	48.75	46.5	46.125	46	46	45.75	45.625	45.5	45.5	45.5	45.25	45.25	45.25	45.25	45.125	45	45	45	45	45	45	45.5	45.25	45	45	44.5	44.375	44.25	44.125	44	44	44	44	43.75	NaN	NaN	NaN	NaN	NaN	NaN	NaN	NaN	NaN	NaN	NaN
2008	H	49	48.5	48	47.875	47.5	47.125	46.875	46.625	46.5	46.25	46.125	46	45.75	45.75	45.75	45.625	45.5	45.5	45.375	45.25	45.25	45.25	45.25	45.25	45.25	45	44.875	44.75	44.75	45.5	45.375	44.5	44.5	44.5	44.5	44.5	44.5	NaN	NaN	NaN	NaN	NaN	NaN	NaN	NaN	NaN	NaN	NaN
2008	H	49.5	49.375	49.125	49	48.75	47.375	47.125	46.875	46.5	46.375	46.25	46.125	46	46	45.875	45.75	45.75	45.625	45.5	45.5	45.5	45.25	45.25	45.25	45.25	45	45.125	46.125	45.25	44.75	44.625	44.375	44.25	44	43.875	43.75	43.75	43.5	43.5	43.5	47.75	NaN	NaN	NaN	NaN	NaN	NaN	NaN
2008	H	47.5	47.375	47.125	46.875	46.75	46.625	46.5	46.375	46.25	46	45.875	45.75	45.75	45.625	45.5	45.5	45.5	45.5	45.5	45.5	45.5	45.5	45.5	45.5	45.5	45.5	45.625	45	44.5	44.5	44.5	44.5	44.5	44.375	44.25	44.125	44	43.75	43.75	43.625	43.25	46.875	NaN	NaN	NaN	NaN	NaN	NaN
2008	H	49	48.75	48.5	48.375	47.5	47.125	47	47	46.75	46.5	46.5	46.375	46.25	46.25	46.25	46.25	46	47.75	47.625	47.25	45.75	45.75	45.75	45.875	46	45.625	45.375	45.5	45.5	45.5	45.5	45	44.5	44.625	45	45	45	45	44.875	44.75	44.75	44.5	44.375	44.125	44	44	44.125	44.25
2008	H	47.5	47.5	47.375	47.25	47	46.875	46.75	46.625	46.5	46.25	46.125	46	45.75	45.625	45.5	45.5	45.5	45.25	45.25	45.25	45	45	45	45	44.75	42.75	44	47	46.75	44.75	44.625	44.5	44.5	44.375	44.25	44.25	44	44	44	43.875	43.75	NaN	NaN	NaN	NaN	NaN	NaN	NaN
2009	N	47.5	47.5	47.375	47.125	47	46.875	46.75	46.75	46.5	46.5	46.375	46.25	46.25	46.125	46	46	46	46	45.875	45.75	45.75	45.75	45.625	45.75	46.25	46.125	46	45.875	45.75	45.75	45.75	45.75	45.75	NaN	NaN	NaN	NaN	NaN	NaN	NaN	NaN	NaN	NaN	NaN	NaN	NaN	NaN	NaN
2009	N	49.5	48.75	48	48	47.25	46.875	46.625	46.375	46.25	46	45.875	45.75	45.75	45.625	45.5	45.5	45.5	45.5	45.5	45.5	45.5	45.5	45.5	45.5	45.75	47.125	46.75	46.625	44.75	44.75	44.625	44.5	44.25	44.25	44.25	44.25	44	44.75	45.5	NaN	NaN	NaN	NaN	NaN	NaN	NaN	NaN	NaN
2009	N	50	48.75	47.5	47.375	47	46.875	46.625	46.5	46.25	46.25	46.25	46.125	46	46	45.875	45.75	45.75	45.75	45.75	45.625	45.5	45.5	45.375	45.25	45	44.75	44.375	44	44	44	44	44	44	44	47	NaN	NaN	NaN	NaN	NaN	NaN	NaN	NaN	NaN	NaN	NaN	NaN	NaN
2009	N	50	49	48	47.75	47.5	47.125	46.625	46.5	46.25	46.25	46.25	46.125	46	46	46	45.875	45.75	45.75	45.75	45.75	45.75	45.5	45.5	45.625	45.75	45.75	45.625	45.125	44.75	45	44.625	44	44	44	44	44	44	NaN	NaN	NaN	NaN	NaN	NaN	NaN	NaN	NaN	NaN	NaN
2009	N	48.25	48.25	48.25	48.25	48.25	47.125	47	46.875	46.75	46.5	46.125	46	45.75	45.75	45.75	45.625	45.5	45.5	45.5	45.5	45.5	45.375	45.25	46.625	48	48.125	47.75	47.125	47	46.75	46.625	45.75	45	45.25	45.625	46	46	44.75	43.75	43.75	43.75	NaN	NaN	NaN	NaN	NaN	NaN	NaN
2009	N	47.75	47.75	47.625	47.375	47	46.875	46.75	46.625	46.25	46.125	46	45.875	45.75	45.5	45.5	45.375	45.25	45.25	45.25	45.25	45.25	45.25	45.25	45.25	45	45	47.25	49.5	49.5	49.625	49.75	46.875	44	44	43.875	43.75	43.75	43.5	NaN	NaN	NaN	NaN	NaN	NaN	NaN	NaN	NaN	NaN
2009	N	47.25	47.125	47	46.875	46.5	46.5	46.375	46.25	46	45.75	45.625	45.5	45.5	45.375	45.25	45.25	45.25	45.125	45	45	45	45	44.875	44.75	44.75	44.625	44.5	44.5	44.5	43.625	43.5	43.5	43.5	43.25	43.25	NaN	NaN	NaN	NaN	NaN	NaN	NaN	NaN	NaN	NaN	NaN	NaN	NaN
2009	N	47.75	47.75	47.625	47.375	47.25	47	46.875	46.625	46.5	46.375	46.25	46.25	46	46	46	46	46	45.75	45.75	45.75	45.5	45.5	45.5	45.5	45.5	45.5	44.5	44.125	44.75	44.5	44.5	44.5	44.5	44.625	44.75	44.75	44.75	44.75	44.75	44.75	44.5	44.625	NaN	NaN	NaN	NaN	NaN	NaN
2009	N	48	47.875	47.75	47.75	47.75	46.5	46.5	46.375	46.25	46.25	46.25	46.25	46.25	46.125	46	46	46	46	46.125	46.25	45.25	45.25	45.25	45.25	45.25	45	45.125	45.25	45	45	44.875	44.75	44	43.75	43.75	43.75	43.75	NaN	NaN	NaN	NaN	NaN	NaN	NaN	NaN	NaN	NaN	NaN
2009	N	47.5	47.5	47.375	47	46.5	46.5	46.375	46.25	46	45.75	45.625	45.5	45.5	45.25	45.25	45.25	45.25	45	45	45	45	45	44.875	44.75	44.5	44.375	44.25	44.125	43.75	43.625	43.5	43.5	43.5	43.5	NaN	NaN	NaN	NaN	NaN	NaN	NaN	NaN	NaN	NaN	NaN	NaN	NaN	NaN
2009	N	47.25	47.25	47.125	47	47	47	46.625	46.25	46	45.875	45.75	45.75	45.5	45.5	45.5	45.5	45.25	45.25	45.25	45.25	45.25	45.25	45.25	45.375	45.5	43.75	45.75	46.125	44.75	44.375	43.875	44	44	43.875	43.75	43.75	43.75	43.625	43.5	43.5	43.5	NaN	NaN	NaN	NaN	NaN	NaN	NaN
2009	N	47.25	47	46.75	46.625	46.25	46.125	46	45.875	45.75	45.75	45.75	45.75	45.5	45.5	45.5	45.5	45.5	45.5	45.5	45.5	45.5	45.5	45.5	45.5	42.75	42.75	42.625	43.5	44.5	44.125	44	44	44	44	44	43.875	43.75	43.75	43.625	NaN	NaN	NaN	NaN	NaN	NaN	NaN	NaN	NaN
2009	N	48	47.875	47.75	47.75	47.5	47.375	47.25	47.125	46.25	46.125	46	46	46	46	45.75	45.5	45.5	45.5	45.5	45.5	45.5	45.5	45.5	45.375	45.25	45.25	45.25	45.25	45.25	46.75	48.25	48.25	44.25	44.25	44	43.75	43.75	43.625	43.5	43.5	43.25	43	43.5	44	44	43.875	43.625	43.5
2009	N	47	46.875	46.75	46.75	46.5	46.375	46.25	46.125	46	46	45.875	45.75	45.75	45.75	45.625	45.5	45.5	45.375	45.25	45.25	45.25	45.25	45.25	45.25	45.5	45.625	45.75	45.75	45.75	44.25	44.25	44.25	44.25	44.25	44.25	44.25	44.25	44.25	44.125	44	44	44.75	45.5	NaN	NaN	NaN	NaN	NaN
2009	N	47.5	47.5	47.375	47.25	47.25	46.625	46.125	46	46	45.75	45.625	45.5	45.25	45	45	45	45	45.25	45.25	45.25	45.25	45	45	44.875	44.75	43.25	44.25	45.25	45.25	44.875	44.5	44.25	44.25	43.5	43.5	43.625	43.75	43.875	44	44	44	42.75	NaN	NaN	NaN	NaN	NaN	NaN
2009	N	48.75	48	47.25	47.25	47	46.625	46.5	46.375	46.25	46	45.875	45.75	45.75	45.5	45.5	45.375	45.25	45.125	45	45	45	44.875	45.25	45.5	45.75	44.875	43.875	43.75	43.75	43.75	43.75	43.75	43.75	43.75	43.75	43.75	43.75	NaN	NaN	NaN	NaN	NaN	NaN	NaN	NaN	NaN	NaN	NaN
2009	N	48.25	47.875	47.5	47.375	47.25	47.25	46.75	46.125	46	45.875	45.75	45.625	45.5	45.5	45.5	45.375	45.25	45.25	45.125	45	45	45	44.875	44.75	44.75	44.875	45	45	45	44.375	43.75	43.75	43.75	43.875	44	44	44	43.875	43.75	43.75	43.75	NaN	NaN	NaN	NaN	NaN	NaN	NaN
2009	N	48	47.625	47.125	47	46.75	46.375	46.25	46.125	46	45.75	45.75	45.625	45.5	45.5	45.5	45.375	45.25	45.25	45.25	45.25	45.25	45.25	45.25	45.125	45	45	45	45	44	44	43.875	43.75	43.75	43.625	43.5	43.5	43.25	43.25	43.25	NaN	NaN	NaN	NaN	NaN	NaN	NaN	NaN	NaN
2009	N	46.75	46.75	46.75	46.75	46.75	46.625	46.25	46	46	45.875	45.75	45.625	45.5	45.5	45.375	45.25	45.25	45.25	45.25	45.25	45.25	45.25	45.25	45.625	46	46	46	46	45.75	45.75	45.75	45.625	45.5	45.5	45.375	44.5	43.75	43.75	43.75	43.875	44	44	44	44.5	44.75	NaN	NaN	NaN
2009	N	46.75	46.75	46.75	46.75	46.5	46.375	46.25	46.125	46	45.75	45.625	45.5	45.5	45.25	45.25	45.125	45	45	45	45	45	45.125	45.25	45.25	45.25	45.125	45	45	45	45	44.875	44	43.25	43.25	43.25	43.625	44	43.875	43.75	43.75	43.5	NaN	NaN	NaN	NaN	NaN	NaN	NaN
2009	N	48.25	48.125	48	47.875	47.75	46.5	46.375	46.25	46	45.875	45.75	45.625	45.5	45.375	45.25	45.25	45.25	45	45	45	45	45	45	44.875	44.75	45.625	46.25	NaN	NaN	NaN	NaN	NaN	NaN	NaN	NaN	NaN	NaN	NaN	NaN	NaN	NaN	NaN	NaN	NaN	NaN	NaN	NaN	NaN
2009	N	47.25	47.25	47	46.625	46.25	46.125	46	45.875	45.75	45.625	45.5	45.5	45.5	45.25	45.25	45.25	45.25	45.25	45.125	45	45	45	45	45	45	44.75	44.25	43.5	43.25	43.25	42.875	42.5	42.5	42.5	42.5	42.5	42.5	NaN	NaN	NaN	NaN	NaN	NaN	NaN	NaN	NaN	NaN	NaN
2009	N	47.5	47.5	47.5	46.875	46.25	46.125	46	46	45.75	45.75	45.625	45.5	45.75	45.375	45.25	45.25	45	45	45	45	45	44.75	44.75	44.75	44.75	50	50	50	50	44	44	44	44	44	43.875	43.75	43.75	43.625	43.5	43.5	43.5	43.5	NaN	NaN	NaN	NaN	NaN	NaN
2009	N	48.25	48.125	48	48	47.75	47.5	47.5	47.375	46.75	46.75	46.625	46.5	46.25	46.25	46.25	46.25	46.25	46	46	46	45.75	45.75	45.75	45.75	45.75	45.75	45.75	45.75	46	44.5	44.5	44.5	44.5	44.25	44.25	44.125	44	44	44	44	43.75	NaN	NaN	NaN	NaN	NaN	NaN	NaN
2009	N	50	48.875	47.75	47.75	47.75	47	47	46.875	46.75	46.625	46.25	45.875	45.75	45.75	45.625	45.5	45.5	45.25	45.125	45	45	45	45	45	45	44.75	44.625	44.5	43.75	43.75	43.5	43.25	43.25	43.125	43	43	43	NaN	NaN	NaN	NaN	NaN	NaN	NaN	NaN	NaN	NaN	NaN
2009	N	47	47	46.5	46	46	46.125	46.25	46.25	46.25	46.125	45.875	45.75	45.75	45.75	45.75	45.75	45.25	45.25	45.25	45.25	45.25	45.25	45.125	45	45	45	45	45	45	NaN	NaN	NaN	NaN	NaN	NaN	NaN	NaN	NaN	NaN	NaN	NaN	NaN	NaN	NaN	NaN	NaN	NaN	NaN
2009	N	48.5	48.25	47.75	47.375	47	46.875	46.625	46.5	46.25	46	45.875	45.75	45.75	45.5	45.5	45.5	45.25	45.25	45.25	45.25	45.25	45.25	45.25	45.125	45	44	44	44	45.25	45.125	45	45	45	44.75	44.75	44.625	44.5	44.25	44.25	44.125	44	44	44	44	NaN	NaN	NaN	NaN
2009	N	46.5	46.5	46.5	46.5	46.5	46.25	46.125	46	46	45.875	45.75	45.75	45.75	45.5	45.5	45.375	45	45	45	45.125	45.25	45.125	45	45.125	44.25	44.125	44	44	44.5	44.25	44.25	44.25	44.25	44.125	44	44	44	NaN	NaN	NaN	NaN	NaN	NaN	NaN	NaN	NaN	NaN	NaN
2009	N	48	47.875	47.75	47.75	47.75	47	46.875	46.625	46	45.875	45.75	45.75	45.5	45.5	45.375	45.25	45.25	45.25	45.25	45.125	45	45	44.875	44.75	44.75	47.375	50	50	50	47.5	44.875	44.75	44.5	44.5	44.5	44.375	44.25	44.125	44	44	44	NaN	NaN	NaN	NaN	NaN	NaN	NaN
2009	N	48.25	48.25	48.25	48.25	47.25	47.125	46.875	46.625	46.5	46.375	46.25	46.25	46	45.875	45.75	45.75	45.75	46.125	45.75	45.75	45.75	45.75	45.625	45.5	45.5	45.25	45.25	45.25	45.25	45.25	45.25	45.25	45.25	44.375	44.25	44.25	44.25	44.25	44.875	45.5	45.25	45.125	45	44.75	44.5	44.375	44.25	44.25
2010	N	47.25	47.25	46.875	46.5	46.5	46.375	46.25	45.875	45.5	45.25	45.25	45.125	44.75	44.75	44.75	44.625	44.5	44.5	44.375	44.25	44.25	44.25	44.25	44.25	44.25	44.25	46	NaN	NaN	NaN	NaN	NaN	NaN	NaN	NaN	NaN	NaN	NaN	NaN	NaN	NaN	NaN	NaN	NaN	NaN	NaN	NaN	NaN
2010	N	47	47	46.875	46.75	46.75	46.625	46.5	46.125	45.75	45.5	45.375	45.25	45	45	44.875	44.75	44.75	44.75	44.75	44.5	44.25	44.375	44.5	44.5	44.5	46	45	44	44	44	44	43.875	43.75	43.75	43.75	43.75	43.75	43.375	43.25	43.25	43.25	42.875	43.875	NaN	NaN	NaN	NaN	NaN
2010	N	49.5	48.5	47.375	47.125	46.75	46.625	46.5	46.25	46	45.875	45.75	45.625	45.5	45.375	45.25	45.25	45.25	45.25	45.25	45.25	45.25	45.25	45.25	45.25	45	45	44.875	44.75	44.25	44.125	44	44	44	43.75	43.75	43.75	43.5	43.5	43.5	43.5	43.25	NaN	NaN	NaN	NaN	NaN	NaN	NaN
2010	N	46.75	46.75	46.75	46.75	46.5	46.375	46.125	46	45.75	45.625	45.5	45.5	45.5	45.375	45.25	45.25	45.25	45.25	45.125	45	45	45.25	45.125	45.375	44.75	44.75	44.75	45	45.25	44.625	44	43.875	43.75	43.75	43.75	43.75	43.75	43.75	43.75	43.625	43.5	43.625	NaN	NaN	NaN	NaN	NaN	NaN
2010	N	47	47	47	47	47	47	46.625	46.25	46.25	46.25	46.25	46.125	46	45.5	45.5	45.5	45.5	45.5	45.5	45.375	45.25	45.25	45.25	45.25	45.25	45	44.875	44.75	44.75	44.625	44.5	44.5	44.5	44.5	44.375	44.25	44.25	44.25	NaN	NaN	NaN	NaN	NaN	NaN	NaN	NaN	NaN	NaN
2010	N	47.5	47.125	46.75	46.75	46.5	46.25	46.125	45.875	45.75	45.5	45.5	45.375	45.25	45.125	45	45	45	45	45	44.875	44.75	44.75	44.75	44.75	44.75	46.25	45	45	45	44.75	44.75	44.5	44	43.875	43.75	43.625	43.5	43.375	43.25	43.25	43.25	45.25	NaN	NaN	NaN	NaN	NaN	NaN
2010	N	48	47.75	47.375	47.125	46.75	46.5	46.375	46.125	46	45.75	45.75	45.625	45.5	45.5	45.375	45.25	45.25	45.25	45.25	45.125	45	45	45	45	44.75	44.75	44.625	44.5	44.25	44.75	43.875	43	42.75	42.75	NaN	NaN	NaN	NaN	NaN	NaN	NaN	NaN	NaN	NaN	NaN	NaN	NaN	NaN
2010	N	47.75	47.75	47.5	46.875	46.5	46.375	46.25	46.125	46	45.75	45.5	45.25	45	45	45	45	45	45	45	45	45	45	45	45	45	45.125	45.125	45	45	NaN	NaN	NaN	NaN	NaN	NaN	NaN	NaN	NaN	NaN	NaN	NaN	NaN	NaN	NaN	NaN	NaN	NaN	NaN
2010	N	47.75	47.375	46.875	46.75	46.5	46.375	46.25	46.125	46	45.75	45.75	45.625	45.5	45.375	45.25	45.125	45	44.875	44.75	44.75	44.75	44.75	44.75	44.75	44.75	45	45	44.375	43.75	43.75	43.75	43.75	43.75	43.5	43.375	43.25	43	42.75	42.75	42.75	43	NaN	NaN	NaN	NaN	NaN	NaN	NaN
2010	N	48	48	48	48	46.75	46.625	46.5	46.375	46	46	45.875	45.75	45.75	45.5	45.5	45.375	45.25	45.25	45.25	45.25	45.25	45.125	45	45	45	44.875	44.375	44	43.75	43.75	43.75	43.75	43.75	43.75	43.875	44	44	NaN	NaN	NaN	NaN	NaN	NaN	NaN	NaN	NaN	NaN	NaN
2010	N	48	47.625	47.25	47.25	47	46.625	46.125	45.875	45.5	45.375	45.25	45.25	45	44.875	44.75	44.75	44.75	44.75	44.75	44.75	44.75	44.75	44.75	44.875	45	44.125	42.875	42.5	44	44.25	44.125	44	44	44	44	43.875	43.75	NaN	NaN	NaN	NaN	NaN	NaN	NaN	NaN	NaN	NaN	NaN
2010	N	47.75	47.75	47.75	47.75	46.75	46.75	46.625	46.5	46	45.875	45.75	45.75	45.75	45.375	45	45	45	45	44.875	44.75	44.75	44.75	44.125	43.5	43.5	44.25	44.875	44.75	44.75	44.625	44.5	44.375	44.25	44	43.625	43.5	43.5	43.5	43.5	43.5	43.25	NaN	NaN	NaN	NaN	NaN	NaN	NaN
2010	N	46.5	46.5	46.5	46.375	46.25	46	45.875	45.75	45.5	45.25	45.25	45.125	45	45	44.875	44.75	44.75	44.75	44.75	44.75	44.75	44.625	44.5	44.5	44.5	44.375	45.125	46	44.25	44.5	44.375	44.25	44.25	44.25	44.125	43.875	43.75	43.5	43.5	43.375	43.25	NaN	NaN	NaN	NaN	NaN	NaN	NaN
2010	N	47	47	47	46.875	46.75	46.5	46.375	46.125	45.75	45.5	45.375	45.25	45.25	45	45	44.875	44.75	44.75	44.75	44.75	44.75	44.5	44.5	44.375	44.25	43.75	43.625	44	44	43.875	43.75	43.75	43.75	43.5	43.5	43.375	43.25	43.25	43.125	43	42.75	42.75	42.75	NaN	NaN	NaN	NaN	NaN
2010	N	47	47	46.875	46.75	46.75	46.75	46.625	46.125	45.75	45.5	45.5	45.375	45.25	45.25	45.25	45.25	45	45	45	45	44.75	44.75	44.75	44.75	44.5	44.5	44.375	44.25	44.25	43.75	43.625	43.375	43.25	43.25	43.25	43.25	NaN	NaN	NaN	NaN	NaN	NaN	NaN	NaN	NaN	NaN	NaN	NaN
2010	N	47.25	47.125	46.875	46.625	46.5	46.25	46.125	46	46	45.75	45.75	45.75	45.5	45.5	45.5	45.375	45.25	45.25	45.25	45.25	45.25	45.25	45.25	45.25	45.25	45	45	44.875	49.5	49.5	46.75	44	43.75	43.75	43.75	43.75	43.75	43.75	43.75	43.75	43.5	43.375	43.25	43.25	43.25	43.375	43.5	43.625
2010	N	47.75	47.75	47.5	47.25	46.75	46.625	46.5	46.375	46	45.75	45.625	45.5	45.25	45.25	45.125	45	45	45	45	44.875	44.75	44.75	44.75	44.75	44.75	44.75	44.75	44.75	44.25	44.25	44.125	44	44	43.875	NaN	NaN	NaN	NaN	NaN	NaN	NaN	NaN	NaN	NaN	NaN	NaN	NaN	NaN
2010	N	48.75	48	47	46.75	46.5	46.25	46.125	46	45.75	45.75	45.75	45.75	45.75	45.75	45.75	45.625	45.5	45.125	45	45	44.75	44.75	44.625	44.375	44.25	48.625	45.75	45.125	44.75	44.75	44.625	44.125	43.75	43.75	43.75	43.75	43.5	43.5	43.5	43.5	43.5	NaN	NaN	NaN	NaN	NaN	NaN	NaN
2010	N	47	46.75	46.5	46.25	45.75	45.75	45.625	45.5	45.25	45.25	45.25	45.125	44.75	44.75	44.625	44.375	44.25	44.5	44.5	44.5	44.25	44.25	44.125	44	43.75	NaN	NaN	NaN	NaN	NaN	NaN	NaN	NaN	NaN	NaN	NaN	NaN	NaN	NaN	NaN	NaN	NaN	NaN	NaN	NaN	NaN	NaN	NaN
2010	N	47.25	47.125	46.75	46.5	46.5	46.375	46.125	46	45.75	45.625	45.5	45.5	45.5	45.5	45.375	45.25	45.25	45.25	45.25	45.25	45.25	45.375	45.5	45.5	47.75	47.5	47.375	46.75	46.25	44.25	44.125	44	43.75	43.75	43.75	43.625	43.5	43.5	43.375	NaN	NaN	NaN	NaN	NaN	NaN	NaN	NaN	NaN
2010	N	47	47	46.875	46.625	46.5	46.25	46.125	46	46	45.75	45.75	45.625	45.5	45.25	45.125	45	45	45	45	45	45	45	45	44.875	44.75	44.625	44.5	44.25	44	43.75	43.75	43.75	44	44	NaN	NaN	NaN	NaN	NaN	NaN	NaN	NaN	NaN	NaN	NaN	NaN	NaN	NaN
2010	N	47.5	47.5	47.375	47.25	47	46.75	46.625	46.375	46.25	46	45.875	45.75	45.75	45.625	45.5	45.375	45.25	45.25	45.375	45.5	45.5	45.5	45.5	45.5	45.5	44.125	42.75	44	44.25	44.25	44.25	44.125	44	44.25	44.25	44.125	44	43.875	43.75	43.75	43.75	43.625	43.375	43.125	NaN	NaN	NaN	NaN
2010	N	48	47.375	46.75	46.625	46.25	46.125	45.875	45.625	45.5	45.375	45.25	45.25	45	45	44.875	44.75	44.75	44.625	44.5	44.5	44.5	44.5	44.5	44.5	44.5	46.125	46.625	45.25	44.75	44.625	44.5	44.5	44.5	44.25	44.25	44.25	44	44	44	43.875	NaN	NaN	NaN	NaN	NaN	NaN	NaN	NaN
2010	N	47	47	47	46.75	46.5	46.5	46.375	46.25	46	46	45.75	45.5	45.5	45.5	45.375	45.25	45.25	45.25	45.125	45	45	45	45	45	45	45	45	44.75	44.25	43.75	43.375	43.375	NaN	NaN	NaN	NaN	NaN	NaN	NaN	NaN	NaN	NaN	NaN	NaN	NaN	NaN	NaN	NaN
2010	N	47.25	47.25	47.25	47.25	47	46.875	46.375	46	46	45.625	45.5	45.5	45.25	45.125	45	45	45	45	45	45	44.75	44.75	44.75	44.75	44.75	44.75	44.875	45.125	45.25	44.5	44.375	44.25	44.25	44.25	44.125	44	44	43.25	43.25	43.25	43	43	43	NaN	NaN	NaN	NaN	NaN
2010	N	47.25	47.125	46.875	46.75	46.5	46.25	46.125	46	45.5	45.375	45.25	45.25	45.25	45.125	45	45	45	44.75	44.75	44.75	44.75	44.5	44.5	44.5	44.5	44.5	44.5	44.375	44	43.625	43.375	43.25	43.25	43.25	43.25	43.25	43.25	NaN	NaN	NaN	NaN	NaN	NaN	NaN	NaN	NaN	NaN	NaN
2010	N	47.5	47.375	47.25	47.25	47.25	46.875	46.375	46.25	46.25	46	46	45.875	45.75	45.5	45.375	45.25	45.25	45.25	45.25	45.125	45	45	45	44.875	44.75	44.75	44.75	44.75	45.75	45.25	45.25	45.125	45	44.875	44.75	44.75	44.75	44	43.875	43.75	43.75	43.75	43.75	43.875	44	NaN	NaN	NaN
2010	N	47	47	47	47	47	46.125	46	45.875	45.75	45.375	45.25	45.25	45	45	44.875	44.75	44.75	44.5	44.5	44.5	44.5	44.5	44.5	44.625	44.5	44.5	44.5	44.5	44.5	44	44	44	44	43.75	43.75	43.625	43.5	43.5	43.375	43.25	43.25	43.25	43.375	43.5	44	NaN	NaN	NaN
2010	N	47	47	47	46.875	46.75	46.625	46.125	45.75	45.75	45.75	45.75	45.75	45.75	45.625	45.5	45.5	45.25	45.25	45.25	45.25	45.25	45.25	45.125	45	45	45	45	44.875	44.75	44.75	44.375	44	43.75	43.75	43.75	43.625	43.5	43.625	43.75	42.75	NaN	NaN	NaN	NaN	NaN	NaN	NaN	NaN
2010	N	48	47.875	47.75	47.5	47.25	46.375	46.25	46.125	45.75	45.5	45.375	45.25	45.25	45.125	45	45	45	44.75	44.75	44.75	44.75	44.75	44.75	44.625	44.5	48.5	46.75	45	44.75	44.625	44.5	44.375	44	43.875	43.75	43.75	43.75	43.75	43.625	43.5	43.5	NaN	NaN	NaN	NaN	NaN	NaN	NaN
2011	H	46.75	46.5	46.125	46	46	45.75	45.75	45.625	45.5	45.25	45	45	45.25	45.25	45.25	45.25	45	45	45	44.75	44.75	44.5	44.875	45.25	45.25	45.25	45.25	45.375	44.75	43.25	43.375	43.375	43.25	43.25	43.25	43.25	43.25	43.125	43	43.125	NaN	NaN	NaN	NaN	NaN	NaN	NaN	NaN
2011	H	46.75	46.75	46.75	46.625	46.5	46	45.5	45.5	45.25	45.25	45.125	45	45	44.75	44.75	44.75	44.5	44.5	44.5	44.5	44.5	44.25	44.25	44.25	44.25	44.5	44.75	44.75	43.25	43.25	43.125	43	43	43	43	43	43	42.875	42.75	42.75	42.75	42.75	NaN	NaN	NaN	NaN	NaN	NaN
2011	H	46.75	46.625	46.5	46.375	46.25	46	46	45.875	45.75	45.625	45.25	45	45	45	44.875	44.75	44.75	44.75	44.75	44.75	44.5	44.5	44.5	44.5	44.75	44.5	44.125	43.875	44.25	44.25	44.125	43.875	43.75	43.75	43.75	43.75	43.5	43.5	43.5	43.5	43.5	43.5	43.5	NaN	NaN	NaN	NaN	NaN
2011	H	46.75	46.75	46.75	46.625	46.25	46	46	46	45.75	45.375	45	45	45	44.75	44.75	44.75	44.5	44.5	44.5	44.5	44.5	44.5	44.5	44.5	44.5	44.5	44.625	44.75	44.5	44	44	44	44	43.75	43.75	43.625	43.5	43.5	43.5	43.5	43.5	43.5	NaN	NaN	NaN	NaN	NaN	NaN
2011	H	47.75	47.25	46.75	46.625	46.5	46.25	46	45.75	45.5	45.25	45.125	45	45	44.75	44.625	44.5	44.5	44.5	44.375	44.25	44.25	44.25	44.25	44.25	44.25	44.25	44.25	44.125	44	43	43	43	43	43	43	43	43	46.25	NaN	NaN	NaN	NaN	NaN	NaN	NaN	NaN	NaN	NaN
2011	H	46.5	46.5	46.375	46	45.75	45.5	45.375	45.25	45	45	44.875	44.75	44.75	44.5	44.5	44.5	44.5	44.5	44.5	44.5	44.5	44.5	44.5	44.5	44.75	45	44.75	44.5	44.25	44	43.875	43.75	43.5	43.5	43.5	43.5	43.25	43.25	43.25	43.25	43.25	NaN	NaN	NaN	NaN	NaN	NaN	NaN
2011	H	46	46	46	46	46	45.75	45.625	45.5	45.5	45.25	45.125	45	45	45	45	44.875	44.75	44.75	44.625	44.5	44.5	44.25	43.875	43.5	44.5	44.75	44.75	44.75	44.75	43.375	43.125	43	43	43	43	43	43	43	43	43	NaN	NaN	NaN	NaN	NaN	NaN	NaN	NaN
2011	H	47	46.625	46.25	46.25	46.25	46.25	46.125	46	46	46	46	45.625	45.25	45.125	45	45	45	45	45	45	44.75	44.625	44.5	44.375	44.25	44.25	44.25	44.875	43.75	44.5	43.75	43.75	43.5	43.5	43.375	43.25	43.25	42.75	42.5	42.5	42.75	42.75	42.75	42.75	NaN	NaN	NaN	NaN
2011	H	47.75	47.5	47.25	47.25	45.75	45.625	45.5	45.375	45.25	45	44.875	44.75	44.75	44.5	44.5	44.5	44.25	44.25	44.25	44.125	44	43.625	43.5	43.5	43.5	43.5	43.5	43.5	43.25	43.5	45.125	46.75	46.75	43	43	43	43	NaN	NaN	NaN	NaN	NaN	NaN	NaN	NaN	NaN	NaN	NaN
2011	H	45.75	45.625	45.5	45.5	45.25	45.25	45.125	45	45	45	44.875	44.75	44.75	44.75	44.625	44.5	44.5	44.5	44.5	44.5	44.5	44.5	44.5	44.5	44.5	44.375	44.25	44.25	44.25	43.75	43.75	43.75	43.75	43.75	43.375	43	43	43	43	43	42.75	NaN	NaN	NaN	NaN	NaN	NaN	NaN
2011	H	45.75	45.625	45.5	45.5	45.25	45.25	45.125	45	45	45	44.875	44.75	44.75	44.75	44.625	44.5	44.5	44.5	44.5	44.5	44.5	44.5	44.5	44.5	44.5	44.375	44.25	44.25	44.25	43.75	43.75	43.75	43.75	43.75	43.375	43	43	43	43	43	42.75	NaN	NaN	NaN	NaN	NaN	NaN	NaN
2011	H	47.25	47.125	46.625	46.125	46	46	45.625	45.125	45	45	44.875	44.75	44.75	44.75	45	44.875	44.75	44.5	44.5	44.5	44.5	44.5	44.5	44.5	44.5	44.375	44.25	43.625	43.25	43.25	43.375	43.5	43.5	43.5	43.375	43.25	43	42.875	42.75	42.75	42.75	NaN	NaN	NaN	NaN	NaN	NaN	NaN
2011	H	46.25	46.25	46.125	46	45.75	45.625	45.5	45.375	45.25	45	44.875	44.75	44.75	44.75	44.625	44.5	44.5	44.5	44.375	44.25	44	43.875	43.75	43.75	43.75	43.625	43.5	43.5	43.25	43	43	42.875	42.75	42.75	42.75	42.75	42.75	NaN	NaN	NaN	NaN	NaN	NaN	NaN	NaN	NaN	NaN	NaN
2011	H	46.75	46.75	46.5	46.25	45.75	45.625	45.375	45.25	45.25	45.25	45.125	44.875	44.75	44.75	44.75	44.75	44.75	44.5	44.5	44.5	44.5	44.5	44.5	44.5	44.5	45.125	44.75	43.75	43.75	43.75	43.75	43.75	43.5	43.5	43.375	43.25	43.25	43.25	43.25	43.25	43	43	43	43	42.75	NaN	NaN	NaN
2011	H	46.75	46.75	46.75	46.625	46.25	46.125	45.875	45.75	45.5	45.375	45.25	45.125	45	45	45	45	44.75	44.75	44.75	44.75	44.75	45.375	45.875	45.75	45.75	45	44	43.625	43.25	43.25	43.25	43.25	43.25	43.125	43	43	43.25	NaN	NaN	NaN	NaN	NaN	NaN	NaN	NaN	NaN	NaN	NaN
2011	H	47	47	46.875	46.75	46.5	46.375	46.125	46	45.5	45.5	45.375	45.25	45.25	45.25	45.25	45.125	45	45	45	45	45	45	45	44.75	44.5	45	45	45	45	44.875	44.25	43.75	43.75	43.625	43.5	43.5	43.5	43.5	NaN	NaN	NaN	NaN	NaN	NaN	NaN	NaN	NaN	NaN
2011	H	48.75	48.625	48.375	47.75	47	47	46.875	46.75	46.5	46.125	45.75	45.75	45.5	45.5	45.5	45.5	45.25	45.25	45.125	45	45	45	45	44.875	44.75	44.75	44.375	43.75	43.25	43.125	43	43	43	43.25	43.25	43.25	NaN	NaN	NaN	NaN	NaN	NaN	NaN	NaN	NaN	NaN	NaN	NaN
2011	H	46.25	46.25	46.25	46.25	46.25	46	45.875	45.75	45.5	45.5	45.5	45.375	45.25	45.25	45.25	45.125	45	45	45	45	44.75	44.75	44.625	44.5	44.5	44.875	45	45	43.5	43.25	43.25	43.25	43.25	43.125	43	42.875	42.75	NaN	NaN	NaN	NaN	NaN	NaN	NaN	NaN	NaN	NaN	NaN
2011	H	46.5	46.25	46	46.125	46.25	46.125	45.75	45.5	45.25	45.25	45.25	45.125	44.75	44.5	44.5	44.5	44.5	44.5	44.375	44.25	44.25	44.25	44.5	44.75	44.75	44.625	44.375	45.375	43	43	43	43	43	42.75	42.75	42.75	42.75	NaN	NaN	NaN	NaN	NaN	NaN	NaN	NaN	NaN	NaN	NaN
2011	H	50	49.875	49	47.625	47	46.875	46.75	46.5	46	46	45.875	45.75	45.75	45.625	45.5	45.5	45.5	45.5	45.5	45.5	45.25	45.25	45.25	45.125	45	45	45	44.75	44.25	44.25	43.5	42.75	42.75	42.875	43	43	NaN	NaN	NaN	NaN	NaN	NaN	NaN	NaN	NaN	NaN	NaN	NaN
2011	H	47	46.875	46.625	46.375	46.25	46.125	46	45.875	45.75	45.75	45.625	45.5	45.5	45.375	45.25	45.25	45.25	45.125	45	45	45.25	45.25	45.25	45.25	45.25	45.25	45.125	45	45	44.375	44.25	43.75	43.75	43.75	43.75	43.75	43.75	43.75	43.75	43.625	43.75	43.75	43.75	43.75	43.75	43.25	43.25	NaN
2011	H	47.25	47	46.75	46.625	46.25	46.125	46	45.875	45.75	45.375	45.125	45	44.75	44.625	44.5	44.5	44.5	44.5	44.5	44.5	44.5	44.25	44.25	44.25	44.25	43.875	43.5	43.375	43.25	43.25	43.25	43.125	42.75	42.75	NaN	NaN	NaN	NaN	NaN	NaN	NaN	NaN	NaN	NaN	NaN	NaN	NaN	NaN
2011	H	46.5	46.5	46.375	46.25	46.25	46	46	45.875	45.75	45.5	45.5	45.5	45.25	45.25	45.25	45.25	45.25	45.125	45	45	45	45	44.875	44.75	44.75	44.75	44.875	45	45	45	44.875	44.75	44.75	44.625	44.5	44.375	44.25	44.25	44.25	44.25	44.25	44	43.875	43.75	NaN	NaN	NaN	NaN
2011	H	47	47	46.875	46.75	46.75	46.375	46	46.125	46.25	46.25	46.25	46.125	46	45.875	45.75	45.75	44.75	44.875	45.25	45.125	45	45	45	45	45	44.75	44.75	44.875	44.75	44.75	44.875	NaN	NaN	NaN	NaN	NaN	NaN	NaN	NaN	NaN	NaN	NaN	NaN	NaN	NaN	NaN	NaN	NaN
2011	H	47	47	46.875	46.75	46.5	46.125	45.875	45.625	45.25	45.125	45	45	45	45	44.875	44.75	44.75	44.5	44.5	44.5	44.5	44.5	44.5	44.5	44.5	44.625	44.5	44.25	44.25	44.25	44.25	44.25	44.25	43.875	43.625	43.5	43.5	43.375	43.25	43.25	43.25	43	43	43	NaN	NaN	NaN	NaN
2011	H	47.25	47.25	47.25	47.25	46.5	46.125	45.75	45.75	45.75	45.625	45.375	45	45	44.75	44.75	44.625	44.5	44.5	44.375	44.25	44	44.375	44.75	44.75	44.75	44.5	44.375	44.25	43	43	42.875	NaN	NaN	NaN	NaN	NaN	NaN	NaN	NaN	NaN	NaN	NaN	NaN	NaN	NaN	NaN	NaN	NaN
2011	H	47.25	47.25	46.875	46.5	46.5	46.125	46	46	45.75	45.625	45.5	45.5	45.5	45.25	45.25	45.25	45	45	45	44.875	44.75	44.75	44.75	44.75	44.75	44.625	44.5	44.5	44.25	44	43.625	43.25	43.25	43.25	43.25	43.25	43.25	NaN	NaN	NaN	NaN	NaN	NaN	NaN	NaN	NaN	NaN	NaN
2011	H	46.75	46.5	46.25	46.25	46.25	45.875	45.75	45.625	45.5	45.5	45.375	45.25	45.25	45.125	45	45	45	44.75	44.75	44.75	44.75	44.5	44.625	44.75	44.75	43.25	42.625	42.5	42.5	42.25	42.25	42.25	42.25	42.5	42.5	NaN	NaN	NaN	NaN	NaN	NaN	NaN	NaN	NaN	NaN	NaN	NaN	NaN
2011	H	46.75	46.75	46.5	46.25	46	45.875	45.75	45.625	45	44.75	44.75	44.75	44.75	44.5	44.5	44.5	44.5	44.25	44.25	44.125	44	44	43.5	43	40.75	40.75	40.75	40.75	40.75	40.75	42.125	43.5	43.25	43.25	43.25	43.25	43	42.875	42.75	42.75	NaN	NaN	NaN	NaN	NaN	NaN	NaN	NaN
2011	H	47	46.75	46.375	46.125	45.75	45.75	45.625	45.5	45.5	45.25	45.25	45.25	45.25	45	45	45	45	45	44.875	44.75	44.75	45	45	45	45	45	45.125	45.25	44.5	44.625	44.875	44.75	45	44.875	44.75	44.375	44	43.75	43.75	43.625	43.5	43.375	43.25	43.25	43.25	43.25	43.125	43
2012	N	46.5	46.5	46.375	46.125	45.75	45.75	45.625	45.5	45.5	44.875	44.75	44.75	44.5	44.375	44.25	44.25	44	43.75	43.625	43.5	43.5	43.5	43.5	43.5	43.5	43.5	43.5	43.5	43.5	43.375	43.25	43.25	43.25	43.25	43.125	43	43	43	43	43	43	42.75	42.75	42.625	42.5	42.25	42.25	42.625
2012	N	47	47	46.875	46.625	46.5	46.25	46.125	46	45.75	45.75	45.625	45.5	45.5	45.5	45.375	45.25	45	45	45	45	44.75	44.75	44.75	44.75	44.75	44	44	44	44	44	44	43.125	42.25	42.375	42.5	42.5	42.5	42.25	42.75	43.25	43.25	43.25	43.25	43.25	43.25	43	42.875	42.75
2012	N	46.5	46.5	46.5	46.125	45.5	45.5	45.5	45.375	45.75	45.5	45.375	44.875	44.25	44.25	44.25	44.25	44	44.5	45	45	45	44.875	44.75	44.75	44.75	44.75	44.625	44	43.5	43.25	43.25	43.25	43.25	43.25	43.125	43	43	42.875	42.75	42.75	42.75	42.5	42.25	42.25	42.5	NaN	NaN	NaN
2012	N	48.5	48.5	48.5	47.5	46.5	46.125	46	45.875	45.75	45.625	45.375	45.25	45	44.875	44.75	45.5	46	44.875	45	45	45	44.75	44.625	44.375	44.25	44.25	44.125	44	44	44	44	44	43.75	43.375	43	43	41	43.25	43.25	43.125	43	42.875	42.75	42.75	42.75	42.75	42.625	42.5
2012	N	46	46	46	45.875	45.75	45.625	45.5	45.375	45.25	45.25	45.125	45	45	45	44.875	44.75	44.75	44.75	44.75	44.75	44.75	44.5	44.5	44.5	44.5	44.25	44.125	44	44.25	46.25	45.125	43.75	43.5	43.5	43.375	43.25	43	43	43	42.875	42.75	42.75	42.625	42.5	42.5	42.5	42.5	42.5
2012	N	47	47	46.625	46.125	46	46	46	46	46	45	45	45	44.25	44.25	44.25	44.25	44	44	44	43.875	43.75	43.75	43.75	43.75	45.5	45.375	45.25	45.25	45	45	45	44.25	43.5	43.375	43.25	43.25	43.25	43	43	43.75	44.5	44.5	44.375	NaN	NaN	NaN	NaN	NaN
2012	N	46.5	46.5	46.5	46.5	46.25	45.25	45.25	45	44.75	44.625	44.5	44.5	44.25	44.25	44.125	44	44	44	44	44	44	43.875	43.75	43.75	43.5	42.75	42.625	42.5	42.5	44	44	44	43.75	43.625	43.5	43.375	43.25	43.125	43	43	43	42.625	42.25	43	43.75	43.75	NaN	NaN
2012	N	46.25	46.25	46.25	46.25	46	45.875	45.75	45.625	45.5	45.25	45.25	45.25	45	45	45	45	45	44.75	44.75	44.75	44.5	44.5	44.5	44.5	44.5	44.25	44.25	44.25	44	43	43	43	43	43	43	43	43	42.75	42.75	42.75	42.75	43	43	42.875	43.25	NaN	NaN	NaN
2012	N	47	47	47	47	45.5	45.75	45.75	45.75	45	45	44.875	44.75	44.75	44.75	44.625	44.5	44.5	44.5	44.5	44.5	44.5	44.25	44.25	44.125	44	44	44	44	44	43.75	43.625	43.5	43.5	43	43	42.875	42.75	42.875	42.75	NaN	NaN	NaN	NaN	NaN	NaN	NaN	NaN	NaN
2012	N	47.5	47.5	47.125	46.625	46.25	45.875	45.75	45.625	45.25	45.125	45	44.875	44.75	44.5	44.5	44.5	44.25	44.25	44.25	44.25	44	44	44	43.875	43.75	43.75	43.5	43	42.75	42.5	42.5	43.625	44.75	44.75	44.75	44.75	44.75	44.625	44.5	44.5	44.5	44.5	44.5	44.25	44	44	43	NaN
2012	N	45.75	45.75	45.75	45.75	45.75	45.75	45.375	45	45	44.625	44.375	44.25	44.25	44.25	44.125	44	44	44	43.875	43.75	43.75	43.75	43.75	43.75	44	44	44	44	44	43.75	43.625	43.5	43.25	43.25	43.125	43	42.75	42.75	42.625	42.5	42.5	42.5	NaN	NaN	NaN	NaN	NaN	NaN
2012	N	48	48	47.375	46.5	46.25	46.125	46	45.875	45.5	45.375	45.25	45.125	45	45	45	44.875	44.75	44.75	44.75	44.75	44.75	44.75	44.75	44.75	45	44.625	44.125	44	44	43.625	43.375	43.25	43	43	43	43	43	43	43	NaN	NaN	NaN	NaN	NaN	NaN	NaN	NaN	NaN
2012	N	46.5	46.5	46.375	46	45.5	45.25	45.125	45	44.75	44.75	44.625	44.5	44.5	44.5	44.375	44.25	44.25	44	44	44	44	44	44	44	43.75	43.75	43.75	43.75	43.5	43.125	42.75	42.625	42.5	42.375	42.375	43.625	44.75	NaN	NaN	NaN	NaN	NaN	NaN	NaN	NaN	NaN	NaN	NaN
2012	N	46.5	46.5	46.125	45.625	45.5	45.25	45.125	45	44.75	44.625	44.5	44.5	44.5	44.25	44.25	44.25	44.25	44	44	44	44	44	44	44	43.75	43.75	43.625	43.5	43.5	43.125	42.75	42.75	42.75	42.75	42.75	43	43.25	44.5	NaN	NaN	NaN	NaN	NaN	NaN	NaN	NaN	NaN	NaN
2012	N	47	47	46.875	46.75	46.5	45.875	45.75	45.75	45.5	45	44.5	44.625	44.75	44.75	44.625	44.375	44.25	44.375	44.5	44.375	44.25	44.25	44.25	44.25	44.25	44	44	43.5	43	42.75	42.625	42.5	42.5	42.75	42.625	NaN	NaN	NaN	NaN	NaN	NaN	NaN	NaN	NaN	NaN	NaN	NaN	NaN
2012	N	46.5	46.375	46.25	46.125	46	45.75	45.625	45.5	45.25	45.125	45	45	45	44.75	44.75	44.75	44.75	44.5	44.5	44.5	44.5	44.5	44.375	44.25	44.25	44.25	44.25	44.25	44.5	44.5	44.5	44.625	44.75	44.75	43.75	42.75	42.75	42.75	42.75	42.75	42.75	42.5	NaN	NaN	NaN	NaN	NaN	NaN
2012	N	46.75	46.5	46.25	46	45.75	45.625	45.375	45.125	45	44.75	44.625	44.5	44.5	44.25	44.25	44.625	45	44.875	44.75	44.75	44.75	44.75	44.75	44.75	44.75	44.75	44.625	44.5	44.5	44.375	43.5	42.75	42.75	42.5	42.625	42.75	42.75	42.75	42.75	42.625	42.75	42.75	42.625	42.5	42.5	42.25	NaN	NaN
2012	N	46.75	46.625	46.375	46.25	46	45.625	45.5	45.5	45.5	45.5	45.125	44.625	44.5	44.5	44.5	44.5	44.5	44.25	44.375	44.5	44.5	44.5	44.5	44.375	45	45	45	44.875	44.75	44.75	44.75	44.625	43.5	43.25	43.25	43.125	43	43	42.875	42.75	42.75	42.5	43.875	45.25	43	42.875	42.75	42.75
2012	N	46.75	46.75	46.75	46.25	45.75	45.125	44.875	44.75	44.75	44.5	44.375	44.25	44	43.875	43.75	43.75	43.75	43.75	43.75	43.75	43.75	43.75	43.75	43.625	43.5	43.25	43.875	43.5	42.5	43.5	43.375	43.25	43.25	43.25	43.125	43	42.75	42.75	42.75	42.625	42.5	42.5	42.5	NaN	NaN	NaN	NaN	NaN
2012	N	47.25	47.25	47.125	46.75	46.25	46.125	45.875	45.75	45.5	45.375	45.25	45.125	45	44.625	44.5	44.5	44.5	44.5	44.5	44.5	44.25	44.375	44.5	44.5	44.5	44.25	44.25	44.125	44	43.125	43	42.875	42.75	42.75	42.75	42.875	43	43	NaN	NaN	NaN	NaN	NaN	NaN	NaN	NaN	NaN	NaN
2012	N	46.25	46.125	46	46	45.75	45.625	45.5	45.375	45.25	45	45	45	45	45	45	45	45	44.75	44.75	44.75	44.75	44.625	44.5	44.375	44.25	44.25	44.125	44	44	43	43	43	43	43	43	42.875	42.75	42.75	42.75	42.75	42.75	43.75	NaN	NaN	NaN	NaN	NaN	NaN
2012	N	46.25	46.25	45.875	45.5	45.5	45.375	45	44.75	44.5	44	44	43.875	43.75	43.75	43.75	43.75	43.75	43.75	43.75	43.75	43.75	43.75	43.75	43.75	43.75	44.375	44.5	44.375	44.25	43.875	43.75	43.75	43.75	43.625	43.5	43.375	43	42.875	42.75	42.625	42.5	42.5	42.5	42.5	42.5	42.5	42.5	43.375
2012	N	47	47	47	47	47	46	46	46.125	46.25	45.875	45.625	45.75	44.75	44.625	44.5	44.5	44.25	44.25	44.125	44	43.75	43.75	43.75	43.75	44	43.75	43.75	43.75	43.75	43.75	43.375	43	43.5	43.5	43.5	43.5	43.5	43.375	43.25	43.25	43.25	43.25	43.125	43	43	43.25	43.25	43.25
2012	N	46.5	46.375	46.125	45.875	45.75	45.5	45.375	45.25	45	44.875	44.75	44.625	44.5	44.25	44.25	44.25	44.25	44.125	44	44	44	44	44	44	43.75	43.75	43.75	43.625	43.5	42.75	42.75	42.625	42.5	42.5	42.625	42.75	42.75	42.5	42.5	42.5	42.5	NaN	NaN	NaN	NaN	NaN	NaN	NaN
2012	N	46.5	46.375	46.125	46	46	45.625	45.5	45.375	45.25	45	45	44.875	44.75	44.625	44.5	44.5	44.5	44.5	44.5	44.5	44.5	44.375	44.25	44.25	44.25	44.375	44.75	44.75	44.75	44.75	44.625	44.5	44.5	43.5	43.5	43.375	43.25	43.125	43	43	43	43	42.875	42.75	42.75	NaN	NaN	NaN
2012	N	44.25	44.25	44.25	44.25	44.25	44.25	44.25	44.25	44	45.5	45.375	45.25	45.25	44.125	44.375	44.5	44.5	44.375	44.25	44.25	43.75	43.875	44	44	44	44	44	44	44	44	43.625	43.25	43	43	42.875	42.75	42.75	42.75	42.75	42.75	NaN	NaN	NaN	NaN	NaN	NaN	NaN	NaN
2012	N	46	46	46	45.875	45.5	45.5	45.375	45.25	45.25	45	44.875	44.75	44.75	44.5	44.5	44.5	44.25	44.25	44.25	44.25	44.25	44.25	44.25	44.125	44	44	44	44	43.25	43	42.875	42.75	42.75	42.75	42.75	42.625	42.5	NaN	NaN	NaN	NaN	NaN	NaN	NaN	NaN	NaN	NaN	NaN
2012	N	47	46.875	46.5	46.25	45.5	45.125	45	45	44.75	44.75	44.625	44.5	44.5	44.375	44.25	44.25	44.25	44.125	44	44	44	44	44.125	44.25	43.75	43	43	43	43	43	42.875	42.75	42.75	42.75	42.625	42.5	42.5	NaN	NaN	NaN	NaN	NaN	NaN	NaN	NaN	NaN	NaN	NaN
2012	N	45.75	45.75	45.625	45.5	45.25	45.125	45	44.875	44.75	44.5	44.5	44.5	44.25	44.25	44.125	44	44	44	44	43.875	43.75	43.75	43.75	43.875	44	43.25	42.75	42.75	42.75	42.5	NaN	NaN	NaN	NaN	NaN	NaN	NaN	NaN	NaN	NaN	NaN	NaN	NaN	NaN	NaN	NaN	NaN	NaN
2012	N	47.5	47.25	46.375	45.75	45.5	45.5	45.375	45.125	45	44.875	44.75	44.75	44.5	44.5	44.5	44.5	44.5	44.5	44.5	44.5	44.5	44.5	44.5	44.5	44.5	43.75	43	42.25	44.75	44	43.5	43.375	43.25	43	43	43	43	43	43	43	43	43	42.875	42.75	42.75	NaN	NaN	NaN
2013	H	46.75	46.5	46.25	46.25	46.25	46	45.875	45.625	45.5	45.25	45.25	45.125	45	45	45	44.875	44.75	44.625	44.5	44.5	44.5	44.5	44.5	44.5	44.5	44.375	44.25	44.25	44.25	43.75	43.25	43.25	43.25	43.25	43.125	NaN	NaN	NaN	NaN	NaN	NaN	NaN	NaN	NaN	NaN	NaN	NaN	NaN
2013	H	45.25	45.25	45.125	45	45	45	44.875	44.75	44.75	44.75	44.75	44.625	45.5	45.375	45.125	45	45	44.75	44.625	44.5	44.5	44.375	44.25	44.375	44.5	44.75	44.75	44.375	44	44	44	43.875	43.75	43.375	43	43	42.75	42.75	42.75	42.625	NaN	NaN	NaN	NaN	NaN	NaN	NaN	NaN
2013	H	47.25	46.875	46.5	46.125	45.75	45.375	45.125	45	44.75	44.5	44.375	44.25	44	44	44	44	44	43.875	43.75	43.75	43.75	43.75	43.75	43.75	43.75	43.125	42.5	41.875	40.25	42.75	42.75	42.75	42.75	42.875	42.75	42.75	42.5	42.5	42.5	42.375	42.25	42.25	42.25	42.25	42.25	42.25	NaN	NaN
2013	H	47	46.75	46.375	46.125	46	45.625	45.375	45.25	45	44.875	44.75	44.75	44.5	44.5	44.5	44.375	44.25	44.25	44.25	44.25	44	44	44	44	44	43.875	43.625	43.5	43.25	43.125	43	43	43	43	NaN	NaN	NaN	NaN	NaN	NaN	NaN	NaN	NaN	NaN	NaN	NaN	NaN	NaN
2013	H	50	48.5	47	46.875	45.75	45.375	45.25	45.25	45	44.75	44.625	44.5	44.25	44.25	44.125	44	44	44.25	44.5	44.5	44.5	44.5	44.375	44.25	44.25	44.25	44.25	44.25	50	46.5	43	43	43	43.25	43.25	43.125	43	42.75	42.75	42.75	42.5	42.5	42.5	42.375	43.5	NaN	NaN	NaN
2013	H	46.25	46.125	46	45.875	45.25	45.125	45	44.875	44.75	44.5	44.375	44.25	44.25	44	44	44	44	43.75	43.75	43.75	43.5	43.5	43.5	43.5	43.5	43.5	43.125	42.625	42.5	42.5	42.625	42.875	43	43	42.875	42.75	42.75	42.5	42.5	42.5	42.5	42.375	42.25	42.25	42.25	42.25	40.875	NaN
2013	H	46.5	46.25	46	46	45.75	45.75	45.5	45.125	45	44.875	44.75	44.625	44.5	44.375	44.25	44.25	44.25	44.125	44	44	44	44	43.875	43.75	43.75	43.375	43.25	43.125	43	43.125	43.25	43.125	43	42.875	42.75	42.75	42.75	42.5	42.5	42.5	42.5	42.25	42	NaN	NaN	NaN	NaN	NaN
2013	H	47	47	46.375	45.625	45.5	45.25	45.125	45	44.75	44.75	44.625	44.5	44.5	44.375	44.25	44.25	44.25	44.25	44.25	44.125	44	44	44	44	44	44.25	44.5	44.5	44.5	44.5	44.5	44.5	44.5	45.5	44	42.5	42.5	42.25	42.25	42.25	42.25	42.25	42.25	NaN	NaN	NaN	NaN	NaN
2013	H	46.25	46.125	46	46	45.25	45	44.875	44.75	44.75	44.5	44.375	44.25	44	44	44	43.875	43.75	43.75	43.75	43.75	43.75	43.75	43.625	43.5	43.5	43.25	43.25	43.25	42.75	42.5	42.5	42.5	42.5	42.5	42.5	42.625	43	43	43	43	42.75	42.75	42.75	42.75	42.75	NaN	NaN	NaN
2013	H	47	46.75	46.5	46.25	45.75	45.375	45.25	45.25	45	45	44.875	44.75	44.75	44.75	44.625	44.5	44.5	44.5	44.5	44.5	44.5	44.5	44.625	44.75	45	40.5	40.5	40.5	43.5	43.5	43.5	43.5	43.25	43.25	43.125	43	43	43	43	43	43	42.875	42.75	NaN	NaN	NaN	NaN	NaN
2013	H	47	46.75	46.5	46.25	45.75	45.375	45.25	45.25	45	45	44.875	44.75	44.75	44.75	44.625	44.5	44.5	44.5	44.5	44.5	44.5	44.5	44.625	44.75	45	40.5	40.5	40.5	43.5	43.5	43.5	43.5	43.25	43.25	43.125	43	43	43	43	43	43	42.875	42.75	NaN	NaN	NaN	NaN	NaN
2013	H	46.25	46	45.625	45.5	45.25	45	44.875	44.75	44.75	44.75	44.625	44.5	44.5	44.25	44.25	44.25	44.25	44.25	44.25	44.25	44.25	44.25	44.25	44.25	44.25	44.25	44.25	44.125	43.75	43.75	43.75	43.75	43.75	43.75	43.625	43.5	43.5	43.5	43.5	43.5	43.25	43.25	43.25	43.25	43.25	43.625	44	43.875
2013	H	46.25	46.25	46.125	46	45.75	45.625	45.375	45.25	45	44.75	44.625	44.5	44.5	44.25	44.25	44.25	44	44	44	44	43.75	43.75	43.75	43.625	43.5	43.5	43.375	43.25	43.75	43.375	43.25	43.125	43	43	43	43	42.75	42.75	42.625	42.5	42.25	42.25	42.25	NaN	NaN	NaN	NaN	NaN
2013	H	46.25	46.25	46.25	46.25	46	45.625	45.375	45.125	45	44.75	44.625	44.5	44.25	44.25	44.125	44	44	43.75	43.75	43.75	43.75	43.5	43.5	43.5	43.5	43.5	43.375	43.25	43.25	43.25	43.25	NaN	NaN	NaN	NaN	NaN	NaN	NaN	NaN	NaN	NaN	NaN	NaN	NaN	NaN	NaN	NaN	NaN
2013	H	46.75	46.75	46.625	46.5	45.5	45.5	45.375	45.125	45	44.875	44.625	44.5	44.5	44.25	44.25	44.25	44.25	44.25	44.125	44	44	44	44	44.125	44.25	44.25	44.25	43.75	43.25	43.25	43.25	43.25	43.25	43	43	43	42.75	42.75	42.75	42.75	42.75	NaN	NaN	NaN	NaN	NaN	NaN	NaN
2013	H	46.25	46.125	45.75	45.5	45.25	45.125	45	44.875	44.5	44.375	44.25	44.125	44	43.75	43.75	43.75	43.75	43.5	43.5	43.5	43.25	43.25	43.125	43	43	43	43	44.25	43.25	43.25	43.25	43.25	43.25	42.875	42.625	42.5	42.5	42.25	42.25	42.25	42.25	NaN	NaN	NaN	NaN	NaN	NaN	NaN
2013	H	44.75	44.625	44.5	44.5	44.5	44.5	44.375	44.25	44.25	44.25	44.25	44.25	44.25	44.25	44.25	44.25	44	44.375	44.5	44.5	44.25	44.25	44.25	44.25	43.5	43.5	43.625	43.75	43.75	43.75	43.625	43.5	43.5	43.5	43.5	43.5	43.25	NaN	NaN	NaN	NaN	NaN	NaN	NaN	NaN	NaN	NaN	NaN
2013	H	46.25	46.125	46	46	45.25	45.125	45	44.875	44.75	44.5	44.5	44.375	44.25	44.25	44.25	44.125	44	44	44	44	44	44	43.875	43.875	48.75	48.75	48.75	46.25	43.75	43.25	43.25	43.125	43	43	42.875	42.75	42.75	42.75	42.75	42.75	42.75	41.75	NaN	NaN	NaN	NaN	NaN	NaN
2013	H	45.5	45.5	45.5	45.375	45.25	45	44.875	44.75	44.75	44.5	44.375	44.25	44.25	44.125	44	44	44	44	43.875	43.75	43.75	43.5	43.5	43.5	43.5	43.25	43.25	42.875	42.25	42.25	NaN	NaN	NaN	NaN	NaN	NaN	NaN	NaN	NaN	NaN	NaN	NaN	NaN	NaN	NaN	NaN	NaN	NaN
2013	H	45.25	45.25	45.25	45.25	45	45	44.875	44.75	44.5	44.375	44.25	44.125	44	44	44	43.875	43.75	43.75	43.75	43.75	43.75	43.75	43.75	43.75	43.75	43.75	43.75	43.75	43.75	43.75	43.75	43.75	43.5	43.5	43.375	43.25	43.25	43.25	43.125	43	42.75	42.75	42.75	42.75	43	NaN	NaN	NaN
2013	H	46.25	46.125	46	46	46	45.75	45.375	44.875	44.75	44.5	44.5	44.5	44.25	44.25	44.25	44.125	44	44	44	44	44	44	44	44	44	43.875	43.75	43.75	43.75	NaN	NaN	NaN	NaN	NaN	NaN	NaN	NaN	NaN	NaN	NaN	NaN	NaN	NaN	NaN	NaN	NaN	NaN	NaN
2013	H	46.25	46	45.75	45.75	45.25	45.125	45	45	45	45	44.625	44.25	44.25	44.25	44.125	44	44	44	43.875	43.75	43.5	43.5	43.5	43.5	43.25	43.5	43.75	43.625	43.5	43.375	43.25	43.25	43	43	42.875	42.75	42.75	42.5	42.5	42.5	42.5	NaN	NaN	NaN	NaN	NaN	NaN	NaN
2013	H	47.75	47.75	47.375	46.875	46.75	46.375	46.25	46.125	46	45.875	45.625	45.375	45.25	45	45	45	45	45.25	45.25	45.25	45.25	45.25	45.25	45.25	45	43.5	43.5	43.5	42.25	42.25	43.125	43.375	42.75	42.75	42.75	42.75	42.75	42.625	42.5	42.5	42.5	42.5	42.375	42.25	42.25	NaN	NaN	NaN
2013	H	45.75	45.75	45.75	45.75	45	44.75	44.625	44.5	44.5	44.375	44.25	44.25	44.25	44.125	44	44	44	44	44	44.125	44.25	44	44	44	44	44.25	44.125	44	44	NaN	NaN	NaN	NaN	NaN	NaN	NaN	NaN	NaN	NaN	NaN	NaN	NaN	NaN	NaN	NaN	NaN	NaN	NaN
2013	H	46.75	46.625	46.5	46.375	46.25	45.75	45.625	45.5	45.5	45	45	45.125	45.25	45.25	45.125	45	44.75	44	44	44	44	43.75	43.75	43.75	43.75	43.75	43.75	43.75	43.5	43.5	43.5	43.375	43.25	43.125	42.75	42.375	42.25	42.25	42.25	NaN	NaN	NaN	NaN	NaN	NaN	NaN	NaN	NaN
2013	H	45.5	45.5	45.5	45.5	45.5	45.5	45.375	45.25	45	45	45	45	44.25	44.25	44.25	44.25	44	44	44	43.875	43.75	43.75	43.625	43.5	43.5	43.25	43.25	43.25	43.25	43.25	43.25	43.25	42.75	42.75	42.625	42.5	42.5	42.5	42.375	42.25	42.25	42.625	42.75	42.625	42.5	42.5	42.375	42.25
2013	H	45.5	45.5	45.5	45.5	45.25	44.875	44.75	44.625	44.25	44.125	44	44	43.75	43.75	43.75	43.625	43.5	43.5	43.5	43.5	43.5	43.5	43.375	43.25	43.25	43.25	43.25	42.75	42.25	42.5	42.75	42.75	43	42.75	42.75	42.75	42.75	42.75	42.625	42.5	42.5	42.5	42.5	NaN	NaN	NaN	NaN	NaN
2013	H	46.75	46.625	46.25	46	46	45.75	45.75	45.75	45.5	44.75	44.625	44.5	44.5	44.25	44.25	44.125	44	44	44	43.875	43.75	43.75	43.75	43.625	43.5	43.5	43.5	43.5	43.5	42.875	42.5	42.5	42.5	42.5	42.5	42.375	42.25	42.125	NaN	NaN	NaN	NaN	NaN	NaN	NaN	NaN	NaN	NaN
2013	H	46.75	46.75	46.75	46.75	46.75	45.5	45.375	45.25	45.25	45	45	44.875	44.75	44.75	44.75	44.625	44.5	44.5	44.5	44.375	44.25	44.25	44.125	43.875	43.75	43.5	43.5	43.5	42.25	42.25	42.25	42.25	42.25	42.25	42.25	42.25	42	NaN	NaN	NaN	NaN	NaN	NaN	NaN	NaN	NaN	NaN	NaN
2013	H	46.5	46.5	46.25	46	46	45.125	44.875	44.75	44.5	44.375	44.125	44	44	43.75	43.75	43.75	43.5	43.5	43.5	43.5	43.25	43.125	43	42.875	42.5	42.25	42.75	43.375	43.5	43.375	43.25	43.25	43.25	43.25	43.25	43.25	43.25	42.875	42.75	42.75	42.75	42.875	43	NaN	NaN	NaN	NaN	NaN
2014	N	46.5	46.5	46.5	46.125	45.75	45.75	45.75	45.625	44.75	44.75	44.75	44.625	44.5	44.5	44.375	44.25	44.25	44	44	44	44	43.875	43.75	43.75	43.75	43.125	42.375	42.25	42.25	42.125	42	42	42	42	42	NaN	NaN	NaN	NaN	NaN	NaN	NaN	NaN	NaN	NaN	NaN	NaN	NaN
2014	N	46.5	46.5	46.5	46.25	46	45.625	45.375	45.25	45	44.75	44.625	44.375	44.25	44	44	44	43.75	43.75	43.75	43.75	43.75	43.5	43.5	43.5	43.5	43.25	43.25	43.25	43	43	42.875	42.75	NaN	NaN	NaN	NaN	NaN	NaN	NaN	NaN	NaN	NaN	NaN	NaN	NaN	NaN	NaN	NaN
2014	N	47	46.875	46.75	46.5	46	45.75	45.75	45.125	44.5	44.5	44.5	44.5	44.25	44.25	44.25	44.25	44.25	44.25	44.25	44.25	44.25	44	44	44	44	44	44	44	44	43.875	43.75	43.625	43.5	43.25	42.5	42.125	NaN	NaN	NaN	NaN	NaN	NaN	NaN	NaN	NaN	NaN	NaN	NaN
2014	N	45	45	45	44.875	44.5	44.375	44.25	44.25	44	43.875	43.75	43.75	43.75	43.625	43.5	43.5	43.5	43.5	43.5	43.375	43.25	42.625	42	42	42	43	44	43.375	42.75	42.75	42.75	42.75	42.5	42.5	42.5	42.375	42.25	42.25	42.25	42.125	42	42	42	NaN	NaN	NaN	NaN	NaN
2014	N	46.25	46.25	46.25	46.25	46.25	45.875	45.25	44.875	44.5	44.375	44.25	44.125	44	44	44	43.875	43.75	43.75	43.625	43.5	43.5	43.375	43.25	43.25	43.25	43.25	43.5	43.5	43.5	43.25	43.25	43.25	43	43	42.875	42.75	42.5	42.375	42.25	42.25	42.25	42	NaN	NaN	NaN	NaN	NaN	NaN
2014	N	45.75	45.625	45.5	45.375	45	44.875	45.125	45.5	45.25	45.125	44.875	44.75	44.75	44.375	44.5	44.25	44	44	44	44	43.75	43.75	43.75	43.75	43.75	43.625	43.375	43.25	43.25	43.25	43.25	43.25	43.25	43	42.5	42	42	42	42.125	42.25	43	42.875	42.75	42.75	42.5	42.5	42.375	42.25
2014	N	46.5	46.5	46.5	46.375	45.5	45.625	45.75	45.375	45	45	44.625	44.25	44.25	44.25	44.25	44.25	44.25	44	43.875	43.75	43.75	43.625	43.5	43.5	43.5	43.5	43.5	43.5	43.5	44.625	45.625	44.625	43.5	43.5	43.375	43.25	43.25	43	42.875	42.75	42.75	42.75	42.75	42.75	42.75	NaN	NaN	NaN
2014	N	46.25	46.25	46.125	45.875	45.75	45.5	45.5	45	44.25	44.125	44	44	43.75	43.75	43.625	43.5	43.5	43.5	43.5	43.5	43.5	43.375	43.25	43.25	43.25	43.5	43.5	43.625	43.75	43.625	43.5	43.5	43.25	43	43	42.875	42.75	42.625	42.5	42.375	42.25	42.25	42.25	42.25	42.25	41.875	41.625	41.5
2014	N	46	45.875	45.75	45.75	45.75	45	45	44.875	44.75	44.625	44.375	44.25	44.25	44	44	44	44	43.75	43.75	43.75	43.75	43.75	43.75	43.75	44	44	43.75	43.5	43.25	43.125	43	43	43	42.75	42.75	42.75	42.5	42.5	42.375	42.125	42	42	42.125	42.25	45.25	NaN	NaN	NaN
2014	N	48	48	46.75	45.5	45.5	45.375	45.125	45	44.75	44.5	44.25	44.25	44	44	44	44	43.75	43.75	43.625	43.5	43.5	43.375	43.5	43.5	43.25	43.25	43.125	43	42	42.5	42.875	42.75	42.75	42.75	42.75	42.75	42.75	42.625	42.5	42.5	42.5	42.5	42.375	42.25	42.25	NaN	NaN	NaN
2014	N	45.75	45.75	45.75	45.625	45.5	45.25	45.125	45	45	44.75	44.625	44.5	44.5	44.375	44.25	44.25	44.25	44.25	44.25	44.125	44	44	44	44	44	44	44	NaN	NaN	NaN	NaN	NaN	NaN	NaN	NaN	NaN	NaN	NaN	NaN	NaN	NaN	NaN	NaN	NaN	NaN	NaN	NaN	NaN
2014	N	45.75	45.75	45.375	45	44.75	44.625	44.5	44.375	44.25	43.875	43.75	43.75	43.75	43.625	43.5	43.5	43.5	43.5	43.375	43.25	43.25	43.25	43.25	43.25	43.25	43.125	43	42.875	42.5	42.25	42.25	42.125	42	42	42	42	42	NaN	NaN	NaN	NaN	NaN	NaN	NaN	NaN	NaN	NaN	NaN
2014	N	46.5	46.375	46.25	45.875	45.25	45	44.875	44.75	44.5	44.375	44.25	44.25	44	44	44	44	43.75	43.75	43.75	43.75	43.5	43.5	43.5	43.5	43.25	43.25	43.125	42.875	42.75	42.5	42.5	42.375	42.25	42.25	42.25	42.25	44.25	NaN	NaN	NaN	NaN	NaN	NaN	NaN	NaN	NaN	NaN	NaN
2014	N	45.5	45.5	45.5	45.5	44.5	44.375	44.125	44	44	43.75	43.75	43.625	43.5	43.5	43.5	43.375	43.25	43	43	42.875	42.75	42.625	42.5	43.375	44	44	44	44	44.25	44	43.375	42.75	42.5	42.5	42.375	42.25	42.25	42.25	42.25	42.125	42	41.875	41.75	41.75	41.5	43.5	43.375	NaN
2014	N	46.5	46.5	46.375	46.25	46	45.625	45.25	45.25	45	44.875	44.75	44.75	44.5	44.5	44.5	44.5	44.5	44.5	44.375	44.25	44.25	44	44	44	44	43.875	43.75	43.75	43.75	43.75	43.75	43.75	43.5	43.5	43.5	43.5	42.25	42.5	42.5	42.5	42.25	NaN	NaN	NaN	NaN	NaN	NaN	NaN
2014	N	46.25	46.125	46	45.875	45.5	45.5	45.125	44.625	44.5	44.5	44.375	44.125	43.75	43.625	43.5	43.5	43.5	43.25	43.125	43	42.75	42.75	42.625	42.5	42.25	43	42.875	42.75	42.75	42.75	42.5	42.25	42.25	42.25	42.25	42.25	42.25	42	42	42	42	42	42	NaN	NaN	NaN	NaN	NaN
2014	N	45.75	45.75	45.75	45.5	45.25	45.125	45	44.875	44.75	44.5	44.5	44.375	44.25	44.125	44	43.875	43.75	43.5	43.5	43.375	43.25	43.25	43.25	43.125	45.75	45.75	45.75	45.75	45.75	45.75	44.375	43	43	42.875	42.75	42.75	42.75	42.75	42.625	42.5	42.5	42.25	42.25	42.25	42	NaN	NaN	NaN
2014	N	46.5	46.5	46.5	46	45.5	45.25	44.875	44.5	44.5	44.5	44.5	44.5	44.5	44.375	44.25	44.125	44	44	44	44	44	43.75	43.75	43.75	43.75	43.5	43.875	44.25	43.5	43.5	43.375	43.25	43	43	43	43	43	43	43	43	43	43	43	43	43	NaN	NaN	NaN
2014	N	46.25	46.25	46.25	45.875	45.25	45	44.875	44.75	44.5	44.375	44.25	44.25	44.25	44	44	44	44	43.875	43.75	43.75	43.75	43.75	43.75	43.75	43.5	43.5	43.5	43.5	43.5	43.5	43.5	43.5	43.5	41.5	41.5	41.5	41.5	41.5	NaN	NaN	NaN	NaN	NaN	NaN	NaN	NaN	NaN	NaN
2014	N	46.25	46.25	46.125	46	45.75	45.25	45.25	45	44.5	44.25	44.25	44.125	44	43.75	43.75	43.75	43.5	43.5	43.5	43.5	43.5	43.5	43.5	43.5	43.25	43.25	43.25	43.25	42.5	42.5	42.5	42.5	42.5	42.375	42.5	NaN	NaN	NaN	NaN	NaN	NaN	NaN	NaN	NaN	NaN	NaN	NaN	NaN
2014	N	45	45	45	44.875	44.75	44.5	44.5	44.5	44.25	44.25	44.125	44	44	43.75	43.75	43.625	43.5	43.5	43.5	43.5	43.25	43.25	43.25	43.25	42.25	42.375	42.5	42.5	42.25	42.25	42.25	42.25	42.25	42.125	42	42	42.25	NaN	NaN	NaN	NaN	NaN	NaN	NaN	NaN	NaN	NaN	NaN
2014	N	46.5	46.5	46.375	46.125	45.75	45.75	45.625	45.5	45.5	44.5	44.5	44.375	44.25	44.25	44.125	44	44	44	44	44	44	43.75	43.75	43.75	43.75	43.75	43.625	43.5	43.5	42.75	42.625	42.5	42.5	42.375	NaN	NaN	NaN	NaN	NaN	NaN	NaN	NaN	NaN	NaN	NaN	NaN	NaN	NaN
2014	N	50	47.875	45.375	45	44.75	44.375	44.125	44	43.75	43.75	43.625	43.5	43.25	43.25	43.125	43	43	43	42.875	42.75	42.75	42.625	42.5	42.375	42.25	42.25	42.25	43	NaN	NaN	NaN	NaN	NaN	NaN	NaN	NaN	NaN	NaN	NaN	NaN	NaN	NaN	NaN	NaN	NaN	NaN	NaN	NaN
2014	N	47	46.625	46.25	46.25	46	45.75	45.625	45.25	44.75	44.625	44.5	44.375	44.25	44	44	43.875	43.75	43.625	43.5	43.5	43.5	43.25	43.25	43.25	43.25	43.25	43.25	43.125	43	42.625	42.5	42.5	42.5	42.25	42.375	42.5	42.5	NaN	NaN	NaN	NaN	NaN	NaN	NaN	NaN	NaN	NaN	NaN
2014	N	46.5	46.5	46.5	45.75	45	44.625	44.25	44.25	44.25	44.125	44	44	43.75	43.75	43.625	43.5	43.5	43.25	43.25	43.25	43.25	43	43	43	42.75	42.625	42.5	42.5	42.5	42.5	42.5	42.5	42.5	42.5	42.5	42.5	42.5	41.75	41.75	41.75	41.75	41.5	41.375	41.125	NaN	NaN	NaN	NaN
2014	N	46.25	46.25	46.25	46.125	46	45.75	45.75	45.5	45	44.875	44.75	44.75	44.5	44.5	44.375	44.25	44.25	44.25	44.25	44.25	44.25	44	44	44	44	46.5	43.25	43.125	43	42.75	42.75	42.75	42.75	42.5	42.5	42.625	42.75	42.75	NaN	NaN	NaN	NaN	NaN	NaN	NaN	NaN	NaN	NaN
2014	N	45.5	45.5	45.5	45.375	45.25	45.125	45	45	44.75	44.75	44.5	44.25	44.5	44.5	44.375	44.25	44.25	44.25	44.25	44.125	44	44	44	44	44	43.625	43.625	44	44	43.625	43.125	43	43	42.75	42.75	42.375	42	42.375	42.375	42.25	42.25	42.25	42.25	42.25	42	NaN	NaN	NaN
2014	N	46	46	45.625	45.25	45	45	45	45	44.25	44.25	44.125	44	43.75	43.625	43.5	43.5	43.5	43.5	43.375	43.25	43.25	43.25	43.25	43.125	43	42.875	42.75	42.625	42.5	42.25	42	42	42	42	42	42.125	42.25	42.125	NaN	NaN	NaN	NaN	NaN	NaN	NaN	NaN	NaN	NaN
2014	N	46.25	45.5	44.625	44.5	44.5	44.5	44.375	44.25	44.25	43.875	43.75	43.75	43.5	43.5	43.5	43.375	43.25	43.25	43.25	43.25	43	43	42.875	42.75	42.25	44.25	44.25	44.25	42.75	42.875	43	43	43	42.625	42.5	42.5	42.5	42.5	42.5	42.375	42.25	42.25	42.25	42.25	NaN	NaN	NaN	NaN
2014	N	43.75	43.75	43.75	43.625	43.5	43.375	43.25	43.125	43	43	43	43	43	42.75	42.75	43.25	43.5	43.5	43.5	43.5	43.5	43.375	43.25	43.25	43.25	43.25	43.125	43	43.5	43.5	43.5	43.375	43.25	43	43	43	42.5	42.5	42.5	42.375	42.25	42.25	42.25	42.25	42.25	NaN	NaN	NaN
2015	N	45.5	45.5	45.375	45.25	45.25	44.875	44.625	44.375	44.25	44	43.875	43.75	43.5	43.5	43.5	43.375	43.25	43.25	43.25	43.125	43	43	43	43	43	42.875	43.25	43.75	43.75	42.25	42.25	42.875	41.25	NaN	NaN	NaN	NaN	NaN	NaN	NaN	NaN	NaN	NaN	NaN	NaN	NaN	NaN	NaN
2015	N	45.5	45.5	45.5	45.5	45	44.75	44.625	44.5	44.25	44.125	44	43.875	43.75	43.5	43.5	43.5	43.5	43.25	43.25	43.25	43.25	43.25	43.125	43	43	40	40.125	41.875	43.5	43.5	43.5	42.875	42.25	42	42	41.875	41.75	41.75	41.75	41.75	41.75	41.75	41.75	41.625	41.5	45	NaN	NaN
2015	N	46	46	46	46	46	44.75	44.75	44.625	44.5	44.25	44.25	44.25	44.25	43.5	43.5	43.5	43.5	43.375	43.25	43.25	43.25	43.125	43	43	42.75	42.75	43.5	44.25	44	44	43.5	43	43	42.75	42.75	42.75	42.75	42.75	42.625	42.375	42.25	42	42	42	42	42	42	42
2015	N	45.25	45.25	45.25	45.25	45.25	45.25	45	44.75	43.75	43.75	43.75	43.75	43.5	43.5	43.375	43.25	43.25	43.25	43.25	43.25	43	43	43	43	42.75	42.5	42.25	42.75	43	42.875	42.75	42.75	42.75	42.5	42.5	42.5	42.25	42.125	42	41.875	41.75	41.75	NaN	NaN	NaN	NaN	NaN	NaN
2015	N	45.5	45.5	45.5	45.375	45.25	45	44.875	44.75	44.5	44.25	44.125	44	44	43.875	43.75	43.75	43.5	43.5	43.375	43.25	43.25	43.25	43.25	43.25	43.25	43	43	42.625	42.25	42.25	42.25	42.25	42.25	42.25	42.25	42.25	42.5	NaN	NaN	NaN	NaN	NaN	NaN	NaN	NaN	NaN	NaN	NaN
2015	N	45.5	45.375	45.125	45	44.75	44.5	44.375	44.125	44	43.875	43.75	43.75	43.75	43.5	43.5	43.5	43.5	43.375	43.25	43.25	43.25	43.25	43.25	43.125	43	43.125	43.375	43.5	42	41.875	41.75	41.75	43.5	43.5	43.5	43.5	43.5	42.5	42.5	42.5	42.5	42.5	42.5	NaN	NaN	NaN	NaN	NaN
2015	N	46.5	46.125	45.625	45.375	45	44.875	44.75	44.625	44.25	44.25	44.125	44	44	44	44	43.875	43.75	43.75	43.75	43.75	43.75	43.75	43.75	43.75	43.75	43.5	43.5	43.5	43.5	42.875	42.125	42	41.75	41.75	42.75	43.75	NaN	NaN	NaN	NaN	NaN	NaN	NaN	NaN	NaN	NaN	NaN	NaN
2015	N	47	46.875	46.75	46.75	46.5	46.25	46.25	46.125	46	46	46	46	45	45	44.625	44.25	44.25	44.25	44.125	44	44	43.875	43.75	43.75	45.25	45.25	45.25	45.25	45.25	44.75	44.25	44.125	44	44	43.875	43.75	43.75	43.75	43.75	43.625	43.5	43.375	43.125	42.875	43.5	42	42	41.875
2015	N	46	46	46	45.875	45.75	45.625	45.5	45.375	45	44.875	44.75	44.75	44.75	44.5	44.5	44.5	44.5	44.5	44.375	44.25	44.25	44.125	44	44	44	44	44.25	NaN	NaN	NaN	NaN	NaN	NaN	NaN	NaN	NaN	NaN	NaN	NaN	NaN	NaN	NaN	NaN	NaN	NaN	NaN	NaN	NaN
2015	N	45.75	45.75	45.625	45.5	45.25	45	44.875	44.75	44.25	44	44	43.875	43.75	43.625	43.5	43.5	43.5	43.5	43.375	43.25	43.25	43.25	43.25	43.25	43.25	43.25	42.875	43.125	43.75	43.625	43.5	43	42.5	42.5	42.5	42.5	42.5	42.5	42.375	42.25	42	42	42	42	42	NaN	NaN	NaN
2015	N	45.75	45.75	45.75	45.75	45.5	45.125	44.875	44.75	44.5	44.375	44.25	44.25	44	43.875	43.75	43.75	43.75	43.625	43.5	43.5	43.5	43.5	43.5	43.375	42.75	42.75	42.875	43	43	43	42.875	42.75	42.75	42.75	42.625	42.625	42.75	42.75	42.75	42.75	42.5	42.5	NaN	NaN	NaN	NaN	NaN	NaN
2015	N	45.5	45.5	45.5	45.5	45.5	45	44.875	44.75	45	44.5	44	44.375	44.75	44.5	44.375	43.875	43.5	44	43.625	43.5	43.75	43.75	43.75	43.625	43.5	43.5	43.5	43.5	43.5	43.5	43	42.625	42.75	42.625	42.5	42.5	42.5	42.25	42.125	42	41.75	41.75	42.375	43	42.75	42.75	42.375	42
2015	N	46.25	46.25	46.125	46	46	44.625	44.5	44.375	44.25	44.125	44	43.875	43.75	43.625	43.5	43.375	43.25	43.25	43.25	43.25	43.25	43.25	43.25	43.25	43.25	43	42.75	42.625	42.5	42.5	42.625	42.75	42.75	42.75	42.75	42.75	42.75	42.75	NaN	NaN	NaN	NaN	NaN	NaN	NaN	NaN	NaN	NaN
2015	N	45.75	45.75	45.75	45.75	45.5	45	44.5	44.375	44.25	44	44	43.875	43.75	43.75	43.625	43.5	43.5	43.375	43.25	43.25	43.25	43.25	43.25	43.25	43.25	43	42.5	42.125	42	42	41.875	41.75	41.75	43	NaN	NaN	NaN	NaN	NaN	NaN	NaN	NaN	NaN	NaN	NaN	NaN	NaN	NaN
2015	N	46	45.75	45.5	45.375	45.25	45	45	44.875	44.5	44.375	44.25	44.25	44.25	43.875	43.75	43.75	43.75	43.75	43.75	43.625	43.5	43.375	43.25	43.25	44.25	43.125	42	42	41.75	41.875	42	42.375	42.75	42.75	42.75	42.75	42.75	42.5	42.5	42.5	42.5	42.5	42.5	NaN	NaN	NaN	NaN	NaN
2015	N	46.25	46.25	46.125	46	45.75	45.75	45.25	44.625	44.5	44.5	44.375	44.25	44	43.75	43.75	43.75	43.75	43.5	43.375	43.25	43.25	43.25	43.25	43.25	43.25	43.25	43.25	43.25	43.5	43.375	43.125	43	43	43	43	42.875	42.75	42.625	42.5	42.5	42.25	42.25	42.25	42.25	42.25	42.25	NaN	NaN
2015	N	45.75	45.625	45.5	45.375	45	44.75	44.625	44.5	44.25	44	43.875	43.75	43.75	43.75	43.75	43.75	43.75	43.75	43.75	43.625	43.5	43.5	43.5	43.5	43.5	43.375	43.25	43.125	42.5	42.375	42.125	42	41.75	41.5	41.5	41.5	41.5	41.5	NaN	NaN	NaN	NaN	NaN	NaN	NaN	NaN	NaN	NaN
2015	N	45.5	45.5	45.5	45.5	45	44.75	44.75	44.625	44.5	44.5	44.5	44.5	44.5	44	43.625	43.875	44	44	44	44	44	43.875	43.75	43.75	43.75	43.75	43.625	42.875	42.25	42.375	41.875	41.25	41	41.75	41.625	41.5	41.5	42.875	NaN	NaN	NaN	NaN	NaN	NaN	NaN	NaN	NaN	NaN
2015	N	45.5	45.5	45.5	45.5	45.5	45.125	44.75	44.75	44.5	44.25	44.125	43.875	43.5	43.5	43.875	44.25	44	43.875	43.75	43.75	43.5	43.5	43.5	43.5	43.25	43.125	43	43	43	43	43.125	43.25	43.25	43.25	42.875	42.5	42.5	42.5	42.5	42.5	42.5	42.5	42.25	42	42	42	42	42
2015	N	47.25	47.25	47.25	47.125	47	45	45	45	44.75	44.625	44.5	44.375	44	43.875	43.75	43.75	43.75	43.625	43.5	43.5	43.5	43.625	43.5	43.5	43.5	43.5	43.5	43.5	43.5	43.875	44.25	44.25	43.25	43	43	43	42.75	42.625	42.375	42.25	42.25	42.25	42.25	42.25	42.25	42.25	42.25	42.25
2015	N	46.25	46.25	46.25	46.25	46	45.75	45.625	45.375	45.25	45	44.875	44.75	44.75	44.5	44.5	44.375	44.25	44.125	44	43.875	43.75	43.5	43.375	43.25	43.25	45.75	48.75	48.75	48.75	45.625	45.5	44.125	43	43	43	43	43	43	42.875	42.375	42	42	42	41.625	41.25	NaN	NaN	NaN
2015	N	44.75	44.625	44.5	44.5	44.5	43.75	43.75	43.625	43.5	43.5	43.375	43.25	43.25	43.25	43.25	43.125	43	42.875	42.75	42.75	42.75	42.75	42.75	43.375	44	44	43.875	42.625	41.75	41.75	41.625	41.5	41.5	41.5	41.5	41.5	41.75	41.75	41.75	41.75	41.75	NaN	NaN	NaN	NaN	NaN	NaN	NaN
2015	N	46.5	46.5	46.375	46	45.5	45.375	45.125	44.75	44.5	44.125	44	43.875	43.75	43.5	43.5	43.5	43.25	43.25	43.25	43.25	43.25	43.25	43.25	43.25	43	42.875	42.75	42.5	42.25	42	42	42	42	42	42	42	42	NaN	NaN	NaN	NaN	NaN	NaN	NaN	NaN	NaN	NaN	NaN
2015	N	45.75	45.75	45.375	45	44.75	44.75	44.625	44.375	44	44	43.875	43.75	43.5	43.375	43.25	43.25	43.25	43	43	43	43	43	43	42.875	42.75	42.75	42.625	42.375	42	42	41.875	41.75	41.75	41.875	NaN	NaN	NaN	NaN	NaN	NaN	NaN	NaN	NaN	NaN	NaN	NaN	NaN	NaN
2015	N	48.25	48.25	46.875	45.5	45.25	45	44.875	44.625	44.5	44.25	44.25	44.125	44	43.75	43.75	43.625	43.5	43.5	43.5	43.5	43.25	43.25	43.25	43.25	43.25	45.75	48.25	45.25	48.25	48.25	45.375	42.5	42.75	42.5	42.5	42.5	42.5	42.5	42.375	42.25	42.25	42	42	42	NaN	NaN	NaN	NaN
2015	N	50	48.25	46.5	46.25	45.75	45.75	45.75	45.75	45.75	45.125	44.875	44.75	44.5	44.5	44.5	44.5	44.25	44.25	44.25	44.25	44.25	44.25	44.25	44.25	44	44	44	44	44	43.75	43.75	43.75	43.5	42.125	42	42	41.75	41.625	41.5	41.5	41.5	41.5	NaN	NaN	NaN	NaN	NaN	NaN
2015	N	45.5	45.375	45.125	45	44.75	44.625	44.5	44.375	44.25	44	43.875	43.75	43.75	43.5	43.5	43.5	43.5	43.25	43.25	43.25	43.25	43.25	43.25	43.125	43	42.875	42.75	42.625	42.5	42.25	42.25	42.25	42.25	42.25	42.125	NaN	NaN	NaN	NaN	NaN	NaN	NaN	NaN	NaN	NaN	NaN	NaN	NaN
2015	N	45.25	45	44.75	44.625	44.5	44.25	44.25	44.25	44.25	44	44	43.75	43.5	43.5	43.5	43.5	43.5	43.25	43.25	43.25	43.25	43.25	43.25	43.25	43	43	43	43	42.25	42.125	42	NaN	NaN	NaN	NaN	NaN	NaN	NaN	NaN	NaN	NaN	NaN	NaN	NaN	NaN	NaN	NaN	NaN
2015	N	45.25	45.25	45.25	45.25	45.25	45.25	44.75	44.125	44	43.875	43.75	43.875	44	44	44	43.875	43.75	43.25	43.375	43.5	43.5	43.5	43.5	43.5	43.5	43.5	43	42.5	42.5	42	42.125	42.25	42.25	42.25	42.125	42	42	NaN	NaN	NaN	NaN	NaN	NaN	NaN	NaN	NaN	NaN	NaN
2015	N	46.5	46.375	46.125	46	46	45	44.875	44.75	44.5	44.375	44.125	44	44	43.75	43.75	43.625	43.5	43.5	43.5	43.5	43.25	43.25	43.25	43.25	43.25	42.75	42.875	43.5	43.25	43.25	43.25	43.125	43	43	43	42.875	42.75	42.625	42.5	42.375	42	42	42	41.875	42	NaN	NaN	NaN
2016	N	45.75	45.75	45.75	45.75	44.75	44.625	44.5	44.375	44.25	44	43.875	43.75	43.75	43.5	43.5	43.5	43.5	43.5	43.5	43.5	43.25	43.25	43.25	43.25	43.25	43.25	43.25	42.875	42.5	41.875	41.25	41.375	41.75	NaN	NaN	NaN	NaN	NaN	NaN	NaN	NaN	NaN	NaN	NaN	NaN	NaN	NaN	NaN
2016	N	45.75	45.75	45.625	45.375	45	44.75	44.625	44.5	44	44	43.875	43.75	43.75	43.5	43.5	43.5	43.5	43.375	43.25	43.25	43.25	45	44.25	41.75	41.75	43.25	43.25	43.125	42.75	42.75	42.625	42.5	42.5	42.5	42.5	42.5	42.5	42.25	42.25	42.25	42.25	42.25	42.25	NaN	NaN	NaN	NaN	NaN
2016	N	45.75	45.625	45.375	45.125	44.75	44.75	44.75	44.75	44.25	44	44	43.875	43.75	43.5	43.5	43.5	43.5	43.5	43.5	43.5	43.25	43.25	43.25	43.125	43	42.75	42.75	42.375	42	42	42	42	42	42	42	42.125	41.5	41.5	NaN	NaN	NaN	NaN	NaN	NaN	NaN	NaN	NaN	NaN
2016	N	46	45.75	45.5	45.375	45.25	44.5	44.5	44.375	44.25	44.25	44.25	43.875	43.5	43.5	43.375	43.25	43.25	44	44	43.875	43.5	43.5	43.5	43.5	43.5	43.25	43.25	43.25	43.25	43.125	43	43	43	42.625	42.5	42.25	41.75	42.25	42.25	42.25	42	42	42.125	42.25	NaN	NaN	NaN	NaN
2016	N	44.75	44.75	44.75	44.75	44.5	44.375	44.125	43.875	43.75	43.625	43.5	43.375	43.25	43.25	43.25	43.25	43.25	43	43	43	43	43	43	43	42.75	42.75	42.75	42.625	42.5	42.25	42	42	42	42	42	42	42	NaN	NaN	NaN	NaN	NaN	NaN	NaN	NaN	NaN	NaN	NaN
2016	N	46	46	45.875	45.75	45.25	44.875	44.75	44.625	44.5	44.25	44.125	44	43.75	43.75	43.625	43.5	43.5	43.375	43.125	43	43	42.75	42.75	42.75	42.75	42.375	41.875	42.375	43	43	43	43	43	43	42.875	42.75	42.75	42.75	42.5	42.125	42	41.75	41.75	NaN	NaN	NaN	NaN	NaN
2016	N	46.25	46	45.625	45.375	45.25	44.875	44.625	44.375	44.25	44	43.875	43.625	43.5	43.25	43.25	43.25	43.25	43.125	43	43	44.5	44.5	44.5	44.375	44.25	44.25	44.125	44	44	43.875	43.75	43.625	42.25	42.25	42.125	42	42	41.625	41.5	41.5	41.25	41.25	41.25	41.25	41.25	NaN	NaN	NaN
2016	N	45.75	45.625	45.5	45.625	44.75	44.75	44.75	44.625	44.5	44.25	44.125	43.875	43.75	43.625	43.5	43.5	43.5	43.5	43.5	43.5	43.25	43.25	43.25	43.25	43.25	43	43	42.5	42	41.75	41.75	41.75	41.75	41.5	NaN	NaN	NaN	NaN	NaN	NaN	NaN	NaN	NaN	NaN	NaN	NaN	NaN	NaN
2016	N	46	45.875	45.625	45.5	45.25	45.25	45.125	45	45	45.375	45.25	45.125	45	44.75	44.75	44.75	44.75	43.875	43.75	43.75	43.75	43.75	43.75	43.5	43.25	43.25	43.25	43.125	43.25	43.375	43.375	43.75	44	43.875	43.75	43.75	43.5	43.5	43.5	43.5	43.5	42.75	42.25	42.125	42	NaN	NaN	NaN
2016	N	45.75	45.625	45.5	45.5	45.5	45.5	44.875	44.25	44.25	44.25	43.875	43.5	43.5	43.5	43.5	43.5	43.25	43.25	43.25	43.25	43	43	43	43	43	42.75	42.75	42.75	43	43	43	42.25	41.5	41.625	NaN	NaN	NaN	NaN	NaN	NaN	NaN	NaN	NaN	NaN	NaN	NaN	NaN	NaN
2016	N	46	46	45.875	45.75	45.5	44.75	44.25	44.125	44	43.625	43.5	43.375	43.25	43.25	43.125	43	43	43	43	43	43	43	43	43	43	42	41.875	41.875	42	42.25	42.25	42.25	42.25	42.25	41.875	41.75	41.75	41.75	41.75	41.75	41.5	41.5	41.5	41.5	NaN	NaN	NaN	NaN
2016	N	45.75	45.75	45.375	44.875	44.75	44.625	44.5	44.5	44.25	44.125	44	44	44	43.75	43.75	43.625	43.25	43.25	43.25	43.25	43.25	43.25	43.25	43.25	43.25	43.25	43.125	43.125	43.25	41.5	41.375	41.25	41.25	41.25	41.125	41	41	41	41	41	41	39.875	NaN	NaN	NaN	NaN	NaN	NaN
2016	N	45.75	45.75	45.75	45.75	45	45	44.75	43.125	41.75	44	44	44	43.75	43.625	43.5	43.5	43.5	43.375	43.25	43.25	43.25	43	43	43	43	43	42.875	43.75	44.75	43.25	43.125	43	43	42.875	42.75	42.75	42.75	42.875	42.625	42.25	42.5	42.5	42.125	41.75	42	NaN	NaN	NaN
2016	N	45.25	45.25	45.25	45.25	45	45	44.5	44	44	44	43.625	43.25	43.25	43.25	43.25	43.25	43.25	43	43	43	43	43	43	43	43	43	46.25	49.5	49.5	43	43	43	43	42.75	42.75	42.75	42.75	42.5	42.375	42.25	42	42	41.875	41.75	NaN	NaN	NaN	NaN
2016	N	45.75	45.75	45.625	45.5	44.5	44.5	44.375	44.25	44	43.75	43.75	43.75	43.75	43.625	43.5	43.5	43.25	43.25	43.125	43	43	42.875	42.625	42.5	42.5	NaN	NaN	NaN	NaN	NaN	NaN	NaN	NaN	NaN	NaN	NaN	NaN	NaN	NaN	NaN	NaN	NaN	NaN	NaN	NaN	NaN	NaN	NaN
2016	N	45.75	45.75	45.75	45.75	44.75	44.75	44.75	44.75	44.5	44.5	44.375	44.25	43.75	43.75	43.75	43.75	43.75	43.75	43.75	43.625	43.5	43.5	43.5	43.5	43.25	43.125	43	43	42	42	41.5	41.125	NaN	NaN	NaN	NaN	NaN	NaN	NaN	NaN	NaN	NaN	NaN	NaN	NaN	NaN	NaN	NaN
2016	N	45.5	45.5	45.5	45.5	45.5	45.25	45.125	44.75	43.75	43.625	43.5	43.5	43.5	43.25	43.25	43.125	43	43	43	43	43	42.5	42	42	41.75	41.75	41.625	NaN	NaN	NaN	NaN	NaN	NaN	NaN	NaN	NaN	NaN	NaN	NaN	NaN	NaN	NaN	NaN	NaN	NaN	NaN	NaN	NaN
2016	N	45.5	45.375	45.25	45.25	44.75	44.75	44.625	44.5	44.25	44.25	44.25	44.25	44	44	43.875	43.75	43.75	43.5	43.5	43.5	43.5	43.375	43.25	43.25	43.25	43	43	42.875	42.75	42.25	41.875	41.75	41.75	41.75	41.75	41.75	41.5	NaN	NaN	NaN	NaN	NaN	NaN	NaN	NaN	NaN	NaN	NaN
2016	N	46	45.75	45.5	45.5	45.5	45.25	45.25	44.625	44	44	44	44	44	43.75	43.75	43.75	43.75	43.625	43.5	43.5	43.5	43.5	43.5	43.5	43.5	43.5	43.5	43.5	43.5	42.5	42.375	42.125	42	42	42	42	42	41.875	41.75	41.75	41.75	NaN	NaN	NaN	NaN	NaN	NaN	NaN
2016	N	45	45	44.875	44.75	44.75	44.75	44.625	44.375	44.25	44	44	44	43.25	43.25	43.25	43.25	43.25	43.125	42.875	42.75	42.5	42.5	42.5	42.375	44.75	44.75	44.875	45	45	44	43	42.875	41.5	41.75	41.75	41.75	41.75	41.875	42.125	42.25	42.25	42.25	41.75	41.25	41.25	NaN	NaN	NaN
2016	N	45	45	45	45	45	45	45	44.75	44.25	44.25	44.125	44	43.5	43.5	43.5	43.5	43.5	43.375	43.25	43.25	43.25	43	43	43	43	43	43	42.875	41.75	41.75	41.625	41.5	41.25	41.25	41.25	41.25	41.25	41.75	NaN	NaN	NaN	NaN	NaN	NaN	NaN	NaN	NaN	NaN
2016	N	47.75	46.875	45.75	45.375	45.25	44.875	44.75	44.625	44.5	44.25	44.125	44	44	43.75	43.75	43.75	43.5	43.5	43.5	43.5	43.5	43.25	43.25	43.25	43.25	43.25	43.25	43.25	43.25	42.125	42	41.875	41.75	41.75	41.75	41.75	NaN	NaN	NaN	NaN	NaN	NaN	NaN	NaN	NaN	NaN	NaN	NaN
2016	N	45.5	45.5	45.5	45.5	45.25	45.25	44.625	44	44	43.75	43.625	43.5	43.5	43.5	43.5	43.375	43.25	43.25	43.25	43.25	43.25	43.25	43.25	43.25	43.25	43.25	43.25	43.125	42.5	42.5	42.375	42.25	42.25	42.25	42.25	42.125	42	41.5	41.25	41	41	41	41	41	41	40.875	NaN	NaN
2016	N	46.5	46.25	46	45.875	45.5	45.5	45.125	44.75	44.5	44.25	44.25	44.125	44	43.875	43.75	44.375	45	45	44.875	44.875	44	44	44	43.875	43.75	43.625	43.5	43.5	43.5	43.5	43.5	43.375	43.25	43.25	43.25	42.875	42.5	42.375	42.25	42.25	42.25	42.25	42.25	42.25	42.25	42.125	NaN	NaN
2016	N	47	46.625	46.125	45.875	45.5	45.25	45.125	45	44.75	44.5	44.375	44.125	44	43.75	43.625	43.5	43.5	43.5	43.5	43.375	43.25	43.25	43.25	43.25	43.25	43	43	43	43	42.625	42.5	42.375	42	42	41.875	41.75	41.75	NaN	NaN	NaN	NaN	NaN	NaN	NaN	NaN	NaN	NaN	NaN
2016	N	46	46	46	46	44.75	44.75	44.625	44.5	44.25	44.125	44	43.875	43.75	43.5	43.5	43.5	43.5	43.5	43.375	43.25	43.25	43.25	43.25	43.125	43	43	42.625	42.25	42	41.875	41.625	41.5	41.5	41.5	41.5	41.5	41.5	41.5	NaN	NaN	NaN	NaN	NaN	NaN	NaN	NaN	NaN	NaN
2016	N	46.25	46	45.5	45.25	45	45	44.875	44.625	44.25	44.125	44	44	44	43.625	43.5	43.5	43.5	43.75	43.75	43.625	43.5	43.25	43.25	43.25	43.25	43.125	43	42.875	42.75	42	42	42	42	42	41.875	41.75	NaN	NaN	NaN	NaN	NaN	NaN	NaN	NaN	NaN	NaN	NaN	NaN
2016	N	45.5	45.5	45.5	45.375	45	44.75	44.625	44.5	44.25	44.25	44.125	44	44	43.75	43.75	43.625	43.5	43.5	43.5	43.375	43.25	43.25	43.125	43	43	42.75	43.25	43.625	43	43	43	43	43	43	42.875	42.75	42.75	42.75	42.625	42.5	42.5	42.25	42.125	42	42	NaN	NaN	NaN
2016	N	46.5	46.5	46.375	46.25	46.25	44.875	44.75	44.75	44.5	44.375	44.25	44.25	44.25	44	43.875	43.75	43.75	43.5	43.5	43.375	43.25	43.25	43.25	43.25	43.25	43.25	43.25	43	42.5	42.5	42.5	42.5	42.5	42.25	42.25	42.125	42	41.875	41.75	41.75	41.75	41.75	41.625	41.5	41.5	43.375	NaN	NaN
2016	N	45.25	45.25	45.125	45	45	44.625	44.5	44.375	44.25	44.125	44	44	43.75	43.625	43.5	43.5	43.5	43.5	43.375	43.25	43.25	43.125	43	43	42.75	42	41.875	41.75	41.75	41.75	41.625	41.5	41.5	41.5	41.5	NaN	NaN	NaN	NaN	NaN	NaN	NaN	NaN	NaN	NaN	NaN	NaN	NaN
2017	E	45	45	45	45	45	44.75	44.625	44.375	44.25	44	43.875	43.625	43.5	43.375	43.25	43.25	43.25	43.125	43	43	43	42.875	42.75	42.75	42.75	42.75	42.75	42.5	42	41.75	41.625	41.5	41.5	41.5	41.5	41.5	41.75	41.75	41.75	41.625	41.5	41.5	41.375	41.25	41.25	41.25	41.25	NaN
2017	E	46.25	45.75	45.25	45.25	45	44.75	44.625	44.5	44.5	43.875	43.75	43.75	43.75	43.5	43.375	43.25	43	43.25	43.375	43.25	43.25	43.25	43	42.75	42.75	42.75	42.5	42.75	43	43	43	43	43	42.75	42.75	42.75	42.5	42.375	42.25	42.125	42	41.875	41.75	41.75	41.75	41.5	NaN	NaN
2017	E	44.5	44.5	44.5	44.5	44.5	44.25	44.125	44	44	43.75	43.75	43.625	43.5	43.5	43.375	43.25	43.25	43.25	43.25	43.25	43	42.875	42.75	42.75	42.5	42.5	42.5	42.5	41.5	42.25	42.125	41.875	41.75	41.75	41.75	41.75	41.75	41.75	41.625	41.5	41.5	41.5	41.625	41.75	41.75	NaN	NaN	NaN
2017	E	45	45	45	45	45	44.875	44.625	44.125	43.75	43.75	43.625	43.5	43.25	43.25	43.125	43	43	42.75	42.75	42.75	42.75	42.75	42.75	42.75	42.75	42.75	42.75	42.625	42.5	NaN	NaN	NaN	NaN	NaN	NaN	NaN	NaN	NaN	NaN	NaN	NaN	NaN	NaN	NaN	NaN	NaN	NaN	NaN
2017	E	46	45.75	45.5	45.375	45.25	45	44.875	44.625	44.5	44.125	44	43.875	43.75	43.75	43.625	43.5	43.5	43.375	43.25	43.25	43.25	43	43	42.875	42.75	42	42	42	41.75	41.75	41.75	41.75	41.75	41.75	41.75	41.75	41.75	41.75	41.75	41.75	41.75	41.75	41.875	42	42	42.375	NaN	NaN
2017	E	45.75	45.375	44.875	44.75	44.75	44.375	44.125	43.875	43.75	43.5	43.375	43.25	43.25	43.125	43	43	43	43	43	42.875	42.75	42.75	42.75	42.75	43	43	43	43	43	42	41.875	41.75	42	42	42	41.875	41.75	41.75	41.75	41.625	41.5	41.25	41.25	41.25	NaN	NaN	NaN	NaN
2017	E	46.25	46.25	46.25	46.125	45.75	45.625	45.5	44.875	44.25	44	43.875	43.75	43.75	43.5	43.5	43.5	43.25	43.25	43.25	43.25	43.25	43.25	43.25	43.25	43.25	43.25	44	44.5	42.5	42.25	42.25	42.25	42	41.875	41.75	41.75	41.5	41.5	41.5	41.5	41.25	41.25	41.25	41.125	41	41.75	41.625	41.5
2017	E	45.5	45.375	45.25	45.25	45.25	44.5	44.375	44.25	44.25	44	43.875	43.75	43.75	43.625	43.5	43.5	43.5	43.25	43.25	43.25	43.25	43	43	43	43	42.75	42.75	42.375	42	42	41.875	41.75	41.75	41.75	41.75	41.75	NaN	NaN	NaN	NaN	NaN	NaN	NaN	NaN	NaN	NaN	NaN	NaN
2017	E	45.25	45.25	45.125	45	44.75	44.75	44.625	44.5	43.75	43.625	43.5	43.5	45.25	45	44.875	44.625	44.5	43.75	43	43	43	44	44	44	44	43.5	43.5	43.5	43.5	43.5	43.5	43.5	43.5	43.5	43.5	43.5	41.25	41.25	42	42.75	41	NaN	NaN	NaN	NaN	NaN	NaN	NaN
2017	E	45.5	45.5	45.375	45.25	45.25	44.875	44.75	44.375	44	43.875	43.75	43.75	43.75	43.5	43.5	43.5	43.25	43.25	43.25	43.25	43.25	43.25	43.25	43.25	43	43	43	43	41.5	41.5	41.375	41.25	41.25	41.25	41.25	41.375	41.5	42.75	44	NaN	NaN	NaN	NaN	NaN	NaN	NaN	NaN	NaN
2017	E	45.5	45.5	45.375	45.25	45.25	44.875	44.75	44.375	44	43.875	43.75	43.75	43.75	43.5	43.5	43.5	43.25	43.25	43.25	43.25	43.25	43.25	43.25	43.25	43	43	43	43	41.5	41.5	41.375	41.25	41.25	41.25	41.25	41.375	41.5	42.75	44	NaN	NaN	NaN	NaN	NaN	NaN	NaN	NaN	NaN
2017	E	45.75	45.625	45.375	45.25	45	44.875	44.625	44.375	44.25	44	43.875	43.75	43.75	43.5	43.5	43.5	43.5	43.375	43.25	43.25	43.25	43.25	43.125	43	43	43	43	42.375	41.75	41.75	41.75	41.75	41.5	41.875	NaN	NaN	NaN	NaN	NaN	NaN	NaN	NaN	NaN	NaN	NaN	NaN	NaN	NaN
2017	E	46.25	46.125	46	46	44.75	44.375	44.25	44.125	44	43.875	43.75	43.625	43.5	43.25	43.25	43.25	43.25	43.125	43	43	43	43	43	43	43	42.75	43	44.75	46.25	44.5	42.75	42.75	42.75	42.75	42.5	42.25	42.25	42	42	42	41.75	41.75	41.75	41.625	41.5	41.5	41.5	41.375
2017	E	45.75	45.125	44.5	44.375	44.25	44.25	44.25	44.25	44.25	43.5	43.375	43.25	43.25	43.25	43.25	43.25	43	43	43.125	43	42.75	43	43	43	43	42.75	42.75	42.75	42.75	42.75	42	41.375	41.5	41.375	41.25	41.25	41.5	41.5	41.5	41.5	NaN	NaN	NaN	NaN	NaN	NaN	NaN	NaN
2017	E	45.25	45.25	45.25	45.125	44.75	44.75	44.75	44.75	44	43.875	43.75	43.625	43.5	43.5	43.5	43.5	43.25	43.25	43.25	43.125	43	43.25	43.25	43.25	43.25	43.25	43.125	43	43	42.5	41.875	41.75	41.75	41.75	41.75	41.75	41.75	41.75	41.75	41.75	41.75	42.75	NaN	NaN	NaN	NaN	NaN	NaN
2017	E	45	45	44.875	44.75	44.75	44.5	44.125	43.75	43.5	43.375	43.25	43.125	43.25	43.25	43	42.75	42.75	42.75	42.75	42.75	42.5	42.5	42.5	42.5	42.5	42.5	42.5	42.5	42.5	42.5	42.5	42.5	42.5	42.375	42.125	42	41.75	41.625	41.5	41.5	41.5	41.5	41.5	41.5	41.5	NaN	NaN	NaN
2017	E	45.25	45.25	45.25	45.25	45	45.125	44.875	44.5	44.25	44.25	44.125	44	43.75	43.75	43.75	43.75	43.5	43.5	43.5	43.5	43.5	43.5	43.5	43.5	43.5	43.5	43.5	43.5	43.5	43.625	43	42.25	42.25	42	42	42	41.75	41.75	41.75	41.75	41.75	41.75	41.75	41.875	42	NaN	NaN	NaN
2017	E	46.75	46.25	45.375	45	45	44.75	44.75	44.625	44.5	44.125	43.75	43.75	43.75	43.5	43.5	43.5	43.5	43.5	43.5	43.5	43.5	43.5	43.5	43.5	43.5	43.5	43.5	43.375	43.25	43.5	43.5	43.5	42.5	42.25	42.125	41.875	41.75	41.5	41.5	41.5	41.25	41.375	41.5	41.625	41.75	NaN	NaN	NaN
2017	E	44.5	44.5	44.5	44.375	44	43.875	43.75	43.625	43.5	43.375	43.25	43.25	42.75	42.75	42.75	42.75	42.75	42.625	42.5	42.375	42.25	42.25	42.25	42.25	42.25	42	42	42	42	41.875	42.125	42.5	42.25	42.25	42.25	42.25	42.25	42.25	42.25	42.25	42.25	42.125	42	42	42	41.875	41.75	41.75
2017	E	46.5	46.5	46.5	46.5	46.5	44.75	44.625	44.5	44.25	44.25	44.125	43.875	43.75	43.75	43.625	43.5	43.5	43.5	43.375	43.25	43.25	43	43	43	43	42.75	42.625	42.5	42	41.75	41.625	41.5	41.5	41.75	41.75	44.25	NaN	NaN	NaN	NaN	NaN	NaN	NaN	NaN	NaN	NaN	NaN	NaN
2017	E	45.75	45.75	45.25	44.625	44.25	44.125	44	43.875	43.75	43.625	43.5	43.5	43.5	43.5	43.375	43.25	43.25	43.25	43.125	43	43	42.25	41.5	41.375	41.25	41.125	41	41	42	42.25	42.5	42.5	42.5	42.5	42.5	42.5	42.5	41.875	41.625	41.5	41.5	41.25	41.25	41.125	40.75	NaN	NaN	NaN
2017	E	45.25	45.125	44.875	44.625	44.5	44.125	43.875	43.75	43.5	43.5	43.375	43.125	43	42.75	42.75	42.625	42.5	42.5	42.5	42.375	42.25	42.25	42.25	42.125	42	41.875	41.75	41.75	43.25	43.25	43	42.375	42.25	42.25	42.25	42.25	42.25	42.25	42.125	42	42	41.75	41.75	41.75	41.5	41.5	41.375	41.25
2017	E	46.75	46.75	46.125	45.5	45.25	45.125	45	44.875	44.5	44.5	44.375	44.25	44.25	44	43.875	43.75	43.5	43.5	43.5	43.5	43.25	43.25	43.125	43	43	42.75	42.75	42.125	41.5	41.5	41.5	41.375	41.25	41.25	41.375	41.5	41.5	41.375	41.25	NaN	NaN	NaN	NaN	NaN	NaN	NaN	NaN	NaN
2017	E	45.5	45.25	45	45	44.75	44.25	44.125	44	43.75	43.5	43.375	43.25	43.25	43	43	43	43	42.75	42.75	42.75	42.75	42.5	42.5	42.5	42.5	42.125	41.5	41.5	42.5	42.5	42.5	42.375	42.25	42.25	42.25	42.25	42	41.875	41.75	41.625	41.5	41.25	41.125	41	41	41	NaN	NaN
2017	E	45	45	45	44.875	44.75	44.375	43.875	43.75	43.5	43.375	43.25	43.25	43.25	43	43	43	42.5	42.5	42.375	42.25	42.25	42.25	42.25	42.125	42	42	42	42	42.25	44.5	43.375	42.125	42	42	42	41.875	41.75	41.75	41.75	41.75	41.75	41.75	41.75	41.625	41.5	41.375	41.375	41.375
2017	E	46.75	46.625	46	45.5	45.25	45	44.875	44.625	44.5	44.125	44	43.875	43.75	43.5	43.5	43.375	43.25	43.25	43.25	43.25	43	43	42.875	42.75	42.75	42.875	43	43	43	42.75	42.75	42.75	42.5	42.375	42.25	42.25	42.25	42.125	42	42	41.75	41.75	41.75	41.75	41.75	41.5	41.5	41.375
2017	E	45	45	45	44.875	44.75	44.5	44.375	44.125	44	43.75	43.625	43.5	43.5	43.5	43.5	43.25	43	43	43	43	43	43	42.875	42.75	42.5	42.5	42.375	42.125	42	41.75	41.75	41.75	41.75	41.375	41.25	41.75	42.25	42	41.875	NaN	NaN	NaN	NaN	NaN	NaN	NaN	NaN	NaN
2017	E	45.5	45.5	45.5	45.125	44.75	44.75	44.5	44.25	44	44	44	43.625	43.25	43	42.875	42.75	42.5	42.5	42.5	42.375	42	42	42	42	42	41.875	42.75	43.75	41.75	41.75	41.75	41.75	41.75	42	42	41.875	41.75	41.75	41.75	41.75	41.25	41	41	41	41	NaN	NaN	NaN
2017	E	45.5	45.5	45.5	45.5	45.25	45	44.875	44.625	44.25	44	43.875	43.75	43.5	43.5	43.5	43.5	43.5	43.375	43.25	43.125	43	43	43	43.125	43	42.375	42.25	42.25	42	42	42	42	42	42	42	42	41.75	41.75	41.375	41	42	41.75	NaN	NaN	NaN	NaN	NaN	NaN
2017	E	45	44.875	44.625	44.5	44.5	44.125	44	43.875	43.5	43.375	43.25	43.25	43.25	43	43	43	43	43	42.875	42.75	42.75	42.75	42.75	42.625	42.5	42.25	42.25	42.125	41.5	41.25	41.25	41.25	41.25	41.125	41	41	41.25	NaN	NaN	NaN	NaN	NaN	NaN	NaN	NaN	NaN	NaN	NaN
2018	E	45.75	45.625	45.5	45.375	45	45	45	44.5	44	43.75	43.625	43.5	43.25	43.125	43	43	43	43	43	43	43	42.75	42.5	42.5	42.5	42.5	42.5	42.5	42.75	42.75	42.75	42.625	42.5	42.5	42.5	42.375	42.25	42.25	42.125	42	42	41.75	41.75	41.75	41.75	41.75	41.625	41.5
2018	E	44.25	44.25	44.25	44.25	44.25	43.875	43.625	43.5	43.5	43.25	43.125	43	43	42.75	42.75	42.75	42.75	42.75	42.75	42.625	42.5	42.5	42.5	42.375	42.25	42	41.625	41.5	41.5	41.5	41.5	41.5	41.75	NaN	NaN	NaN	NaN	NaN	NaN	NaN	NaN	NaN	NaN	NaN	NaN	NaN	NaN	NaN
2018	E	47.5	46.625	45.75	45.625	45.5	45	44.75	44.625	44.5	44.25	44.125	44	44	43.75	43.625	43.5	43.25	43.25	43.25	43.25	43	43	43	43	42.75	42.75	42.75	42.75	42.5	41.75	41.75	41.75	41.75	41.75	41.75	41.625	41.5	NaN	NaN	NaN	NaN	NaN	NaN	NaN	NaN	NaN	NaN	NaN
2018	E	45	45	45	45	44.75	44.5	44.375	44.25	44	43.75	43.75	43.625	43.5	43.5	43.5	43.5	43	43	43	43	43	43.25	43.625	43.75	43.5	43.5	43.5	43.375	43.25	NaN	NaN	NaN	NaN	NaN	NaN	NaN	NaN	NaN	NaN	NaN	NaN	NaN	NaN	NaN	NaN	NaN	NaN	NaN
2018	E	45.5	45.5	45.5	45.5	45.5	45	44.625	44.375	44.25	44	43.875	43.75	43.75	43.5	43.375	43.25	43.25	43.25	43.125	43	43	43	43	42.875	42.75	42.75	42.75	42.75	42.75	42.625	42.5	42.5	NaN	NaN	NaN	NaN	NaN	NaN	NaN	NaN	NaN	NaN	NaN	NaN	NaN	NaN	NaN	NaN
2018	E	45	44.875	44.625	44.375	44	43.875	43.75	43.625	43.5	43.25	43.25	43.125	43	43	42.875	42.75	42.75	42.75	42.75	42.75	42.75	42.75	42.625	42.5	42.5	42.5	42.5	42.5	42.5	42.5	42.5	42.5	42.5	42.5	42.5	42.5	42.5	42.5	42.75	43	42.25	42.125	42	42	42	42	42	42
2018	E	44.75	44.75	44.75	44.75	44	44	44	43.875	43.75	43.5	43.5	43.75	44	44	43.75	43.5	43.5	43.25	43	43	43	43.25	43.25	43.125	43	43	42.875	42.75	42.75	42.75	42.75	42.75	42.75	42	42	41.875	41.75	41.75	41.625	41.5	41.5	41.5	41.375	41.125	41	40.75	40.75	40.75
2018	E	44.75	44.75	44.75	44.75	44.75	44.75	44.75	44.25	43.75	43.75	43.75	43.625	43.75	43.75	43.375	43.125	43.25	43.25	43.25	43.25	43.25	42.25	41.25	41.25	41.25	43.25	43.125	43	43	43	43	43	43	42.75	42.75	42.75	42.75	42	41.125	41	41	41	41	40.875	40.75	40.75	40.75	40.75
2018	E	45	45	44.75	44.375	44.25	44.25	44.125	44	44	43.5	43.375	43.25	43.25	43	43	42.875	42.75	42.75	42.75	42.625	42.5	42.5	42.5	42.5	42.25	42.25	42.125	42	41.25	41.25	41.25	41.25	42	42	42	42	42.25	NaN	NaN	NaN	NaN	NaN	NaN	NaN	NaN	NaN	NaN	NaN
2018	E	45	45	45	44.875	44.5	44.375	44.25	44.125	43.75	43.625	43.5	43.375	43.25	43	42.875	42.75	42.75	42.75	42.625	42.5	42.5	42.5	42.5	42.5	42.5	42.25	42.25	42.25	42	41.375	41.25	41.25	41.25	41.25	41.25	41.25	41.25	41.25	NaN	NaN	NaN	NaN	NaN	NaN	NaN	NaN	NaN	NaN
2018	E	45	45	45	44.875	44.5	44.375	44.25	44.125	43.75	43.625	43.5	43.375	43.25	43	42.875	42.75	42.75	42.75	42.625	42.5	42.5	42.5	42.5	42.5	42.5	42.25	42.25	42.25	42	41.375	41.25	41.25	41.25	41.25	41.25	41.25	41.25	41.25	NaN	NaN	NaN	NaN	NaN	NaN	NaN	NaN	NaN	NaN
2018	E	45.5	45.5	45.5	45.5	45.25	45.125	44.875	44.75	44.25	44	44	44.5	44.75	44.75	44.75	44.75	43.25	43.25	43.375	43.5	43.5	43.375	43.25	43.125	43	43	43	43	43	42.75	42.75	42.75	42.75	42.75	42.75	42.125	42.5	42.625	42.75	NaN	NaN	NaN	NaN	NaN	NaN	NaN	NaN	NaN
2018	E	44.75	44.75	44.625	44.5	44.25	43.75	43.5	43.375	43.25	43	43	42.875	42.75	42.5	42.5	42.5	42.5	42.25	42.25	42.25	42	41.875	41.75	41.75	43	43	42.875	42.75	42.25	42	41.875	41.75	41.75	41.625	41.5	41.5	41.5	41.5	41.375	41.25	41.25	41.25	41.125	41	41	41	41.125	NaN
2018	E	45	44.875	44.625	44.5	44.25	44.125	43.875	43.75	43.5	43.25	43.25	43.125	43	42.875	42.75	42.75	42.75	42.75	42.75	42.75	42.75	42.5	42.5	42.5	42.5	42.5	42.5	42.125	41.75	42.375	42.25	42.25	42.5	42.375	42.25	42.25	42.25	42	41.875	41.75	41.75	41.625	41.5	41.5	41.25	41.125	41	41
2018	E	44.75	44.75	44.625	44.5	44.25	44.125	43.875	43.75	43.75	43.5	43.375	43.25	43.25	43.125	43	43	43	43	43	42.875	42.75	42.75	42.625	42.5	42.5	42.375	42.125	42	41.75	41.75	41.75	41.75	42	42.5	42.5	42.5	42.5	42.5	NaN	NaN	NaN	NaN	NaN	NaN	NaN	NaN	NaN	NaN
2018	E	44.75	44.5	44.125	43.875	43.75	43.75	43.625	43.5	43.75	43.625	44.375	44.25	43	43	42.875	42.75	42.75	42.75	42.75	42.75	42.75	42.625	42.625	42.75	44	44	43.375	42.75	42.75	42.75	42.75	42.75	42.5	42.5	42.5	42.5	42.5	42.375	42.25	42.125	42	41.75	41.5	41.75	42	42.25	42.5	42.5
2018	E	45.25	45.25	45	44.75	44.75	44.5	44.375	44.25	44	43.5	43.375	43.25	43.5	43.25	43	43	43	42.875	42.75	42.75	42.75	42.75	42.75	42.75	42.5	42.5	42.25	41.875	41.75	41.25	41.25	41.25	41.25	41.25	41.25	41.25	41.25	41.375	41.25	NaN	NaN	NaN	NaN	NaN	NaN	NaN	NaN	NaN
2018	E	45.25	45.25	45.25	45.125	44.5	44.25	44.125	44	43.75	43.75	43.625	43.5	43.5	43.75	43.75	43.75	43.5	43.5	43.5	43.5	43.5	43.75	43.75	43.75	42.5	41.75	41.75	41.75	41.75	41.5	41.5	41.5	41.5	41.5	41.5	41.625	41.25	41.25	41.375	41.5	41.5	NaN	NaN	NaN	NaN	NaN	NaN	NaN
2018	E	45.75	45.75	45.375	44.875	44.75	44.5	44.375	44.25	43.75	43.5	43.5	43.5	43.5	43.25	43.25	43.125	43	43	43	43	43	43	43	42.75	42.5	42.75	42.75	42.75	42.75	42.75	42.75	42.75	42.5	42.25	42.125	42	42	41.875	41.75	41.75	41.75	41.75	41.5	41.25	41.25	41.25	41.25	41.25
2018	E	45.5	45.5	45.375	45.25	45	44.75	44.375	44.125	43.75	43.625	43.375	43.25	43	43	43	42.875	42.75	42.625	42.5	42.5	42.5	42.5	42.5	42.375	42.25	42.125	42	41.875	41.5	41.375	41.25	41.25	41.25	41.25	41.375	41.5	NaN	NaN	NaN	NaN	NaN	NaN	NaN	NaN	NaN	NaN	NaN	NaN
2018	E	45.5	45.5	45.375	45.25	45	44.625	44.375	44.125	44	43.625	43.375	43.25	43	43	43	43	42.75	42.75	42.75	42.75	42.75	42.625	42.5	42.5	42.25	42.25	42.25	42.125	42	NaN	NaN	NaN	NaN	NaN	NaN	NaN	NaN	NaN	NaN	NaN	NaN	NaN	NaN	NaN	NaN	NaN	NaN	NaN
2018	E	45.25	45.25	45.125	45	45	44.625	44.5	44.375	44.25	44	44	43.875	43.75	43.5	43.5	43.375	43.25	43.25	43.25	43.25	43.25	43.25	43.25	43.125	43	42.75	42.75	42.75	42.5	42.5	42.5	42.5	41.5	41.375	41.25	41.25	41.5	41.5	42.375	43.25	43.25	43	42	41	41	41	41	41
2018	E	44.5	44.5	44.375	44.25	44	44	43.875	43.625	43.25	43.25	43.125	43	42.75	42.75	42.75	42.75	42.5	42.5	42.5	42.5	42.5	42.5	42.5	42.5	42.25	42.25	42.25	42.25	42.5	43.375	43.25	42.75	42.25	42.25	42.25	42.25	42	42	42	41.875	41.75	41.625	41.5	41.5	41.5	41.5	41.5	41.25
2018	E	45.25	45.25	45.125	44.875	44.75	44.5	44.25	43.875	43.5	43.375	43.25	43.125	43	42.875	42.75	42.75	42.75	42.75	42.75	42.75	42.75	42.5	42.5	42.5	42.5	42.25	42.25	42.375	42.5	42.5	42.5	42.5	42.25	42.25	42.25	42.25	42	41.875	41.75	41.75	41.75	41.75	41.625	41.375	41.25	NaN	NaN	NaN
2018	E	44.75	44.75	44.625	44.5	44.25	44.25	44.25	44.125	44	43.75	43.75	43.625	43.5	43.5	43.375	43.25	43.25	43.25	43.25	43.125	43	43	43	43	43	42.125	42	42	41.75	41.75	41.875	42.125	42.25	42.25	42.25	42.25	42	42	42	42	42	41.875	41.75	41.75	41.75	NaN	NaN	NaN
2018	E	45.75	45.75	45.625	45.375	45	44.75	44.625	44.5	44.25	44.125	44	44	44	43.75	43.75	43.75	43.75	43.75	43.75	43.75	43.75	44.125	44.5	44.625	45.5	42	42	41.875	41.75	43	43	43	42.75	42.75	42.625	42.375	42.25	41.75	41.5	41.375	41.25	41.5	42.5	NaN	NaN	NaN	NaN	NaN
2018	E	45.25	45.25	45.25	44.75	44	43.75	43.75	43.75	43.5	43.5	43.375	43.25	43.25	43.25	43.25	43.25	43	43	43.125	43.25	43.25	43.125	43	43	43.25	43.25	43	42.75	42.75	41	41	41.375	41.75	41.75	41.75	41.75	41.75	41.75	41.625	41.5	41.5	41.5	41.5	41.5	41.5	41.625	41.75	41.75
2018	E	44.75	44.75	44.625	44.375	44.25	44	43.875	43.75	43.5	43.5	43.375	43.25	43.25	43	43	43	43	42.75	42.75	42.75	42.75	42.75	42.75	42.75	42.75	42.75	42.125	41.5	41.25	41.25	41.25	41.25	41.25	41.25	NaN	NaN	NaN	NaN	NaN	NaN	NaN	NaN	NaN	NaN	NaN	NaN	NaN	NaN
2018	E	45	45	44.75	44.5	44.25	44	43.875	43.625	43.5	43.375	43.25	43.25	43	43	43	43	43	42.75	42.75	42.75	42.75	42.75	42.75	42.75	42.75	42.75	42.75	42.5	41.5	41.25	41.25	41.25	41.25	41.25	41.25	41.25	41.5	41.5	41.5	NaN	NaN	NaN	NaN	NaN	NaN	NaN	NaN	NaN
2018	E	44.5	44.375	44	43.75	43.75	43.375	43.25	43.125	43	42.875	42.75	42.75	42.75	42.625	42.5	42.5	42.5	42.5	42.5	42.5	42.25	42.25	42.25	42.25	42.25	42.25	42.25	41.875	NaN	NaN	NaN	NaN	NaN	NaN	NaN	NaN	NaN	NaN	NaN	NaN	NaN	NaN	NaN	NaN	NaN	NaN	NaN	NaN
2019	H	45	44.75	44.5	44.375	44	43.875	43.75	43.75	43.5	43.375	43.25	43.25	43.25	43.125	43	43.125	43.25	43.125	43	43	43	42.875	42.75	42.75	42.5	44.375	41.875	42	42	43	43	42.875	42.75	42.5	42.375	42.25	42.25	42.25	42.25	42.25	42	41.75	41.75	41.75	NaN	NaN	NaN	NaN
2019	H	43.75	43.75	43.75	43.625	43.5	43.5	43.375	43.25	43	43	43	43	42.75	42.75	42.75	42.75	42.75	42.625	42.5	42.5	42.5	42.25	42.125	42	42	42.25	42.25	42.5	42.75	42.75	42.75	42.625	42.5	42.375	42.25	42.125	42	41.875	41.75	41.75	41.75	NaN	NaN	NaN	NaN	NaN	NaN	NaN
2019	H	45	45	45	45	44.75	44.375	44	43.875	43.75	43.5	43.5	43.375	43.25	43.125	43	43	42.75	42.75	42.75	42.75	42.75	42.75	42.625	42.5	42.25	42.25	42.25	42.125	42	NaN	NaN	NaN	NaN	NaN	NaN	NaN	NaN	NaN	NaN	NaN	NaN	NaN	NaN	NaN	NaN	NaN	NaN	NaN
2019	H	45.5	45.375	45.125	44.875	44.75	44.5	44.375	44.125	44	43.75	43.75	43.75	43.75	43.5	43.5	43.5	43.25	43.25	43.125	43	43	43	43	42.875	42.75	NaN	NaN	NaN	NaN	NaN	NaN	NaN	NaN	NaN	NaN	NaN	NaN	NaN	NaN	NaN	NaN	NaN	NaN	NaN	NaN	NaN	NaN	NaN
2019	H	45.25	44.875	44.375	44.25	44	43.875	43.625	43.5	43.25	43.25	43.125	43	42.75	42.75	42.625	42.5	42.5	42.25	42.25	42.125	42	42	41.875	41.75	41.75	44	44	44	44	42.75	42.75	42.625	42.5	42.25	42.125	42	41.75	41.75	41.625	41.5	41.5	41.25	40.875	NaN	NaN	NaN	NaN	NaN
2019	H	44	44	44	43.875	43.5	43.25	43.125	43	43	42.75	42.75	42.75	42.75	42.625	42.5	42.5	42.5	42.375	42.25	42.25	42.25	42.25	42.25	42.25	42.25	42.25	42.125	42	42	41	41	41	41	41	41	40.25	39.5	39.5	39.5	39.375	39.25	39.25	39.375	39.5	NaN	NaN	NaN	NaN
2019	H	45.25	45	44.5	44.25	44	44	43.875	43.75	43.5	43.25	43.125	43	43	42.875	42.75	42.75	42.75	42.625	42.5	42.5	42.5	42.25	42.25	42.25	42.25	42	41.875	41.75	41.5	41.5	41.5	41.5	41.5	NaN	NaN	NaN	NaN	NaN	NaN	NaN	NaN	NaN	NaN	NaN	NaN	NaN	NaN	NaN
2019	H	45.25	45	44.75	44.75	44.5	44.375	44.125	43.875	43.75	43.5	43.375	43.25	43.25	43.125	43	43	43	42.875	42.75	42.75	42.75	42.75	42.75	42.75	42.5	42.5	42.5	42.375	42	41.75	41.625	41.5	41.25	41.375	41.5	41.625	NaN	NaN	NaN	NaN	NaN	NaN	NaN	NaN	NaN	NaN	NaN	NaN
2019	H	45	44.875	44.75	44.625	44.5	44.25	44.125	44	44	43.5	43.375	43.25	43.25	43	43	42.875	42.75	42.75	42.75	42.625	42.5	42.5	42.5	42.5	42.5	42.25	42.25	42.25	42.25	42.25	42.25	42.125	42	42	42	42	41.75	41.75	41.625	41.5	41.5	41.5	41.5	41.5	41.25	NaN	NaN	NaN
2019	H	45	45	45	45	44.75	44.75	44.625	44.125	43.75	43.75	43.625	43.5	43.5	43	43	43	43	42.75	42.75	42.75	42.75	42.5	42.5	42.625	42.75	41.75	41.75	42	42.25	42.25	42.25	42.25	42.25	42	42	41.875	41.75	41.625	41.5	41.5	41.5	41	41	NaN	NaN	NaN	NaN	NaN
2019	H	45	45	45	45	44.75	44.75	44.625	44.125	43.75	43.75	43.625	43.5	43.5	43	43	43	43	42.75	42.75	42.75	42.75	42.5	42.5	42.625	42.75	41.75	41.75	42	42.25	42.25	42.25	42.25	42.25	42	42	41.875	41.75	41.625	41.5	41.5	41.5	41	41	NaN	NaN	NaN	NaN	NaN
2019	H	44.5	44.5	43.875	43.375	43.5	43.5	43.375	43.25	43.25	43	43	42.875	42.75	42.625	42.5	42.5	42.25	42.25	42.25	42.25	42.25	42.25	42.25	41.875	41.5	41.375	41.25	41.125	41	NaN	NaN	NaN	NaN	NaN	NaN	NaN	NaN	NaN	NaN	NaN	NaN	NaN	NaN	NaN	NaN	NaN	NaN	NaN
2019	H	44.5	44.375	44.125	43.875	43.75	43.5	43.375	43.25	43	42.875	42.75	42.75	42.75	42.75	42.75	42.625	42.5	42.5	42.5	42.375	42.25	42.25	42.25	42.25	42	41.75	40.375	39	39.75	42.5	42.5	42.375	42.25	42	41.875	41.75	41.75	41.375	41.25	41.125	41	41	41	41	40.75	NaN	NaN	NaN
2019	H	45.5	45.125	44.75	44.75	44.5	44.375	44.25	44.125	44	41.75	39.5	41.25	43	43	42.875	42.75	42.5	42.5	42.5	42.5	42.5	42.25	42.25	42.25	42.25	42.125	41.875	41.75	41.5	41.5	41.5	41.5	41.5	41.5	41.5	NaN	NaN	NaN	NaN	NaN	NaN	NaN	NaN	NaN	NaN	NaN	NaN	NaN
2019	H	44.5	44.5	44.5	44.5	44.25	44.25	44.125	44	43.75	43.75	43.625	43.5	43.5	43.5	43.375	43.25	43.25	43.25	43.125	43	43	43	43	43	42.75	42.75	42.75	42.75	42.75	42.375	42	42	42	41.875	41.75	41.75	41.5	41.5	41.5	41.5	41.5	NaN	NaN	NaN	NaN	NaN	NaN	NaN
2019	H	44.75	44.75	44.75	44.5	44	43.625	43.5	43.375	43.25	43.125	43	42.875	42.75	42.625	42.5	42.5	42.5	42.375	42.25	42.125	42	41.875	41.75	41.625	41	42.125	42.75	42.75	42	42	42	42	42	41.875	41.75	41.75	41.75	41.5	41.5	41.5	41.25	41.25	41.25	NaN	NaN	NaN	NaN	NaN
2019	H	44.25	44.25	44.25	41.125	38	38	38	40.625	43.25	43.25	43.25	43.25	43.25	43	43	43	43	42.75	42.75	42.75	42.75	42.75	42.625	42.5	42.5	42.25	42.125	42	41.75	41.5	41.125	40.875	40.75	40.375	40.25	40.25	40.25	NaN	NaN	NaN	NaN	NaN	NaN	NaN	NaN	NaN	NaN	NaN
2019	H	46	45.875	45.125	44.375	44.25	43.875	43.75	43.625	43.5	43.25	43.125	43	43	42.75	42.75	42.75	42.75	42.75	42.75	42.75	42.75	42.5	42.5	42.5	42.25	42.25	41	39.75	39.75	42.5	42.5	42.375	42.25	42.25	42.25	42.125	42	41.625	41.5	41.5	41.5	41.25	41.25	41.25	41.25	41.25	NaN	NaN
2019	H	44.75	44.75	44.625	44.5	44.25	43.875	43.625	43.5	43.5	43.25	43.125	43	43	42.75	42.75	42.75	42.75	42.5	42.5	42.5	42.5	42.25	42.25	42.25	42.25	41.875	41.375	41.125	41	40.75	40.75	40.75	40.75	41	41.375	41.5	41.25	41.25	NaN	NaN	NaN	NaN	NaN	NaN	NaN	NaN	NaN	NaN
2019	H	44.75	44.375	44	44	44	43.75	43.625	43.375	43.25	43.125	43	43	42.75	42.75	42.75	42.75	42.75	42.5	42.5	42.5	42.5	42.5	42.5	42.5	42.25	42.25	42	41.625	41.5	41.5	41.5	41.5	41.5	41.25	41.25	NaN	NaN	NaN	NaN	NaN	NaN	NaN	NaN	NaN	NaN	NaN	NaN	NaN
2019	H	44.25	44.25	44.25	44.25	43.75	43.625	43.5	43.5	43.5	43.375	43.25	43.25	43.25	43.25	43.125	43	43	43	43	43	43	43	43	43	43	43	43	43	43	43	42.375	41.75	41.75	41.75	41.75	41.625	41.5	41.5	41.5	41.5	41.5	41	41.125	41.25	NaN	NaN	NaN	NaN
2019	H	45	45	44.875	44.625	44.5	44.25	44.25	44.125	44	43.75	43.625	43.5	43.5	43.25	43.25	43.25	43	43	43	43	42.75	42.75	42.875	43	43.25	43.125	43	42.875	42.75	42.625	NaN	NaN	NaN	NaN	NaN	NaN	NaN	NaN	NaN	NaN	NaN	NaN	NaN	NaN	NaN	NaN	NaN	NaN
2019	H	44	43.875	43.75	43.625	43.5	43.375	43.25	43.25	43	43	43	43	42.75	42.75	42.75	42.75	42.75	42.75	42.625	42.5	42.5	42.5	42.5	42.25	41.25	41.25	41.25	41.375	41.5	41.5	NaN	NaN	NaN	NaN	NaN	NaN	NaN	NaN	NaN	NaN	NaN	NaN	NaN	NaN	NaN	NaN	NaN	NaN
2019	H	44	44	44	43.875	43.75	43.5	43.375	43.25	43.25	43.25	43.125	43	43	42.875	42.75	42.75	42.75	42.625	42.5	42.5	42.5	41.5	41.25	41.125	41	NaN	NaN	NaN	NaN	NaN	NaN	NaN	NaN	NaN	NaN	NaN	NaN	NaN	NaN	NaN	NaN	NaN	NaN	NaN	NaN	NaN	NaN	NaN
2019	H	45.25	45.25	45.125	45	45	44.625	44.125	44	44	43.75	43.75	43.625	43.5	43.5	43.5	43.5	43.25	43.25	43.25	43.25	43.25	43.125	43	NaN	NaN	NaN	NaN	NaN	NaN	NaN	NaN	NaN	NaN	NaN	NaN	NaN	NaN	NaN	NaN	NaN	NaN	NaN	NaN	NaN	NaN	NaN	NaN	NaN
2019	H	45	44.875	44.5	44.25	44.25	43.5	43.5	43.5	43.5	42.75	42.875	43	43	43	43	43	42.75	42.625	42.5	42.5	42.5	42.5	42.5	42.5	42.5	42.5	42.5	42.5	42.25	42.375	NaN	NaN	NaN	NaN	NaN	NaN	NaN	NaN	NaN	NaN	NaN	NaN	NaN	NaN	NaN	NaN	NaN	NaN
2019	H	45	45	45	45	44.5	44.125	43.875	43.625	43.5	43.25	43.125	43	42.75	42.75	42.625	42.5	42.5	42.375	42.25	42.25	42	42	42	42	42	42	42	NaN	NaN	NaN	NaN	NaN	NaN	NaN	NaN	NaN	NaN	NaN	NaN	NaN	NaN	NaN	NaN	NaN	NaN	NaN	NaN	NaN
2019	H	45.75	45.75	45.5	45	44.5	44.125	44	43.875	43.5	43.375	43.125	43	43	42.75	42.75	42.75	42.75	42.5	42.5	42.5	42.25	42.125	42	41.875	41.5	43.5	43.5	42.625	41.75	41.875	42	42	42	41.875	41.75	41.75	41.75	41.75	41.75	41.75	41.75	41.75	41.625	NaN	NaN	NaN	NaN	NaN
2019	H	45	44.875	44.625	44.5	44	43.875	43.75	43.625	43.25	43.25	43.125	43	42.75	42.75	42.75	42.625	42.5	42.5	42.375	42.25	42.25	42.25	42.25	42.25	42.25	42	42	42	42	41.75	NaN	NaN	NaN	NaN	NaN	NaN	NaN	NaN	NaN	NaN	NaN	NaN	NaN	NaN	NaN	NaN	NaN	NaN
2019	H	45	45	45	44.875	44.5	44.125	43.875	43.75	43.75	43.5	43.5	43.375	43.25	43.125	43	43	42.75	42.75	42.75	42.75	42.75	42.625	42.5	42.5	42.5	43.125	42.5	41	42	42	42.125	42.125	42	42	42	41.875	41.75	41.75	41.875	NaN	NaN	NaN	NaN	NaN	NaN	NaN	NaN	NaN
[truncated: 19 more columns]
